# Supplementary material for: Development and validation of cuproptosis-related lncRNAs associated with pancreatic cancer immune microenvironment based on single-cell
Source: Front Immunol. 2023 Sep 25;14:1220760. doi: 10.3389/fimmu.2023.1220760 (PMC10563513; doi:10.3389/fimmu.2023.1220760)
Supplement: Supplementary file 1 [file DataSheet_1.zip]

Archive with 18 entries (17 files):
- Supplementary materials/
- Supplementary materials/Figure_S1_Quality control and key genes of 6 PAAD samples from GSE212966.tif
- Supplementary materials/Figure_S2_Significantly expressed CRGs in PAAD single-cell samples.tif
- Supplementary materials/Figure_S3_Quality control and key genes of 3 Normal samples from GSE212966.tif
- Supplementary materials/Figure_S4_Expression pattern of immune-related CRGs at the GSE212966 single-cell level in normal tissues adjacent to PAAD.tif
- Supplementary materials/Figure_S5_Expression pattern of immune-related CRGs at the level of single-cell of  GSE205049 PAAD samples.tif
- Supplementary materials/Figure_S6_Expression pattern of immune-related CRGs at the level of single-cell of  GSE205049 normal samples.tif
- Supplementary materials/Table_S10_Results of GO enrichment analysis.xlsx
- Supplementary materials/Table_S11_Results of KEGG enrichment analysis.xlsx
- Supplementary materials/Table_S1_Four groups of mice model administration regimens.xlsx
- Supplementary materials/Table_S2_qRT-PCR primers.xlsx
- Supplementary materials/Table_S3_310 Differentially Expressed Immune-Related Genes in the study.xlsx
- Supplementary materials/Table_S4_53 Cuproptosis-Related Genes in the study.xlsx
- Supplementary materials/Table_S5_35 IRGs with significant interactions with 14 CRGs.xlsx
- Supplementary materials/Table_S6_7 CRGs interacted with IRGs and were clearly expressed in single cell samples.xlsx
- Supplementary materials/Table_S7_Correlation results between Cuproptosis related genes and lncRNAs.xlsx
- Supplementary materials/Table_S8_Classification of samples and risk division.xlsx
- Supplementary materials/Table_S9_Preparation_Reliability verification of the treat and train groups.xlsx
