# Supplementary material for: Development and validation of cuproptosis-related lncRNAs associated with pancreatic cancer immune microenvironment based on single-cell
Source: Front Immunol. 2023 Sep 25;14:1220760. doi: 10.3389/fimmu.2023.1220760 (PMC10563513; doi:10.3389/fimmu.2023.1220760)
Supplement: Supplementary file 1 [file DataSheet_1.zip › Supplementary materials/Table_S10_Results of GO enrichment analysis.xlsx]

## Sheet: Sheet1
Results of GO enrichment analysis
ONTOLOGY	ID	Description	GeneRatio	BgRatio	pvalue	p.adjust	qvalue	geneID	Count
BP	GO:0023061	signal release	50/443	451/18800	5.55782e-20	2.02472e-16	1.67905e-16	ADCY1/SYT4/ADCYAP1/SYN1/ABAT/ACVR1C/G6PC2/GRIK5/KCNA5/SYP/RFX6/PRKCG/SYT7/PTPRN/SLC6A4/AGT/ISL1/SNAP25/PCLO/SV2A/UNC13A/ABCC8/GCK/GIPR/RIMS2/AGTR1/NEUROD1/CPE/TACR1/CPLX1/UCN3/SYT5/ADIPOQ/RAB3A/CADPS/BAIAP3/KCNJ11/CPLX2/SCG5/CRH/EDN3/SLC4A8/SFRP1/FFAR1/BRSK1/VGF/CHRNB2/CHGA/SLC30A8/NKX6-1	50
BP	GO:0050804	modulation of chemical synaptic transmission	48/443	429/18800	2.21506e-19	2.96433e-16	2.45825e-16	ADCY1/SYT4/NEURL1/CAMK2B/SYN1/CLSTN2/GRIK5/S100B/SYP/NSG1/PRKCG/SYT7/RAB26/MAPT/NPTX2/SLC6A4/AGT/SLC4A10/MAPK8IP2/HAP1/DLGAP3/CNIH2/SNAP25/LRRC4/MPP2/JPH3/CACNA1B/UNC13A/CACNA1A/RIMS2/TACR1/CPLX1/RELN/JPH4/ADIPOQ/RAB3A/BAIAP3/CPLX2/CELF4/ELAVL4/SLC4A8/ARC/DLG4/BRSK1/VGF/CHRNB2/RGS4/SCGN	48
BP	GO:0099177	regulation of trans-synaptic signaling	48/443	430/18800	2.44112e-19	2.96433e-16	2.45825e-16	ADCY1/SYT4/NEURL1/CAMK2B/SYN1/CLSTN2/GRIK5/S100B/SYP/NSG1/PRKCG/SYT7/RAB26/MAPT/NPTX2/SLC6A4/AGT/SLC4A10/MAPK8IP2/HAP1/DLGAP3/CNIH2/SNAP25/LRRC4/MPP2/JPH3/CACNA1B/UNC13A/CACNA1A/RIMS2/TACR1/CPLX1/RELN/JPH4/ADIPOQ/RAB3A/BAIAP3/CPLX2/CELF4/ELAVL4/SLC4A8/ARC/DLG4/BRSK1/VGF/CHRNB2/RGS4/SCGN	48
BP	GO:0099003	vesicle-mediated transport in synapse	32/443	197/18800	5.35843e-18	4.88019e-15	4.04702e-15	ADCY1/SYT4/SYN1/GRIK5/CALY/SYP/NSG1/SNAP91/PRKCG/SYT7/HPCA/SNAP25/PCLO/DDC/SV2A/SH3GL2/UNC13A/RIMS2/SNCB/CPLX1/DNAJC6/SYT5/RAB3A/CADPS/PACSIN1/CPLX2/AMPH/SLC4A8/ARC/BSN/SLC18A2/BRSK1	32
BP	GO:0009914	hormone transport	36/443	290/18800	3.22523e-16	2.3499e-13	1.94872e-13	ADCYAP1/ABAT/ACVR1C/G6PC2/KCNA5/RFX6/SYT7/PTPRN/AGT/ISL1/SNAP25/PCLO/TTR/ABCC8/GCK/GIPR/RIMS2/AGTR1/NEUROD1/CPE/TACR1/CPLX1/UCN3/ADIPOQ/BAIAP3/KCNJ11/SCG5/CRH/EDN3/SFRP1/SLC7A8/FFAR1/VGF/CHGA/SLC30A8/NKX6-1	36
BP	GO:0010817	regulation of hormone levels	46/443	496/18800	1.91488e-15	1.16265e-12	9.64161e-13	CYP11A1/ADCYAP1/ABAT/ACVR1C/G6PC2/KCNA5/RFX6/PCSK2/SYT7/GNB3/PTPRN/AGT/CYP21A2/ISL1/GHR/SNAP25/PCLO/PCSK1/CYP2C8/TTR/ABCC8/GCK/GIPR/RIMS2/AGTR1/WNT4/NEUROD1/CPE/TACR1/CPLX1/UCN3/ADIPOQ/BAIAP3/KCNJ11/SCG5/CRH/PCSK1N/EDN3/SFRP1/SLC7A8/FFAR1/VGF/CHGA/SLC30A8/RDH12/NKX6-1	46
BP	GO:0099504	synaptic vesicle cycle	28/443	183/18800	3.28739e-15	1.71085e-12	1.41877e-12	ADCY1/SYT4/SYN1/GRIK5/SYP/SNAP91/PRKCG/SYT7/SNAP25/PCLO/DDC/SV2A/SH3GL2/UNC13A/RIMS2/SNCB/CPLX1/DNAJC6/SYT5/RAB3A/CADPS/PACSIN1/CPLX2/AMPH/SLC4A8/BSN/SLC18A2/BRSK1	28
BP	GO:0046879	hormone secretion	34/443	281/18800	4.81235e-15	2.19142e-12	1.8173e-12	ADCYAP1/ABAT/ACVR1C/G6PC2/KCNA5/RFX6/SYT7/PTPRN/AGT/ISL1/SNAP25/PCLO/ABCC8/GCK/GIPR/RIMS2/AGTR1/NEUROD1/CPE/TACR1/CPLX1/UCN3/ADIPOQ/BAIAP3/KCNJ11/SCG5/CRH/EDN3/SFRP1/FFAR1/VGF/CHGA/SLC30A8/NKX6-1	34
BP	GO:0030072	peptide hormone secretion	29/443	220/18800	5.636e-14	2.28133e-11	1.89185e-11	ADCYAP1/ABAT/ACVR1C/G6PC2/KCNA5/RFX6/SYT7/PTPRN/ISL1/SNAP25/PCLO/ABCC8/GCK/GIPR/RIMS2/NEUROD1/CPE/CPLX1/UCN3/BAIAP3/KCNJ11/CRH/EDN3/SFRP1/FFAR1/VGF/CHGA/SLC30A8/NKX6-1	29
BP	GO:0002790	peptide secretion	29/443	225/18800	1.01506e-13	3.69785e-11	3.06653e-11	ADCYAP1/ABAT/ACVR1C/G6PC2/KCNA5/RFX6/SYT7/PTPRN/ISL1/SNAP25/PCLO/ABCC8/GCK/GIPR/RIMS2/NEUROD1/CPE/CPLX1/UCN3/BAIAP3/KCNJ11/CRH/EDN3/SFRP1/FFAR1/VGF/CHGA/SLC30A8/NKX6-1	29
BP	GO:0030073	insulin secretion	26/443	179/18800	1.15334e-13	3.81965e-11	3.16754e-11	ADCYAP1/ABAT/ACVR1C/G6PC2/KCNA5/RFX6/SYT7/PTPRN/ISL1/SNAP25/PCLO/ABCC8/GCK/GIPR/RIMS2/NEUROD1/CPLX1/UCN3/BAIAP3/KCNJ11/SFRP1/FFAR1/VGF/CHGA/SLC30A8/NKX6-1	26
BP	GO:0046883	regulation of hormone secretion	28/443	231/18800	1.26726e-12	3.8472e-10	3.19039e-10	ADCYAP1/ABAT/ACVR1C/G6PC2/KCNA5/RFX6/SYT7/AGT/ISL1/SNAP25/ABCC8/GCK/GIPR/AGTR1/NEUROD1/TACR1/UCN3/ADIPOQ/BAIAP3/KCNJ11/SCG5/CRH/EDN3/SFRP1/FFAR1/CHGA/SLC30A8/NKX6-1	28
BP	GO:0015833	peptide transport	29/443	249/18800	1.37872e-12	3.86359e-10	3.20399e-10	ADCYAP1/ABAT/ACVR1C/G6PC2/KCNA5/RFX6/SYT7/PTPRN/ISL1/SNAP25/PCLO/ABCC8/GCK/GIPR/RIMS2/NEUROD1/CPE/CPLX1/UCN3/BAIAP3/KCNJ11/CRH/EDN3/SFRP1/FFAR1/VGF/CHGA/SLC30A8/NKX6-1	29
BP	GO:0048167	regulation of synaptic plasticity	25/443	198/18800	8.4015e-12	2.18619e-09	1.81296e-09	ADCY1/SYT4/NEURL1/CAMK2B/S100B/SYP/NSG1/PRKCG/SYT7/MAPT/AGT/SLC4A10/SNAP25/MPP2/JPH3/RIMS2/RELN/JPH4/RAB3A/CPLX2/ARC/DLG4/BRSK1/VGF/SCGN	25
BP	GO:0009306	protein secretion	33/443	350/18800	1.37987e-11	3.19401e-09	2.64871e-09	SCG2/SYT4/ADCYAP1/ABAT/ACVR1C/G6PC2/KCNA5/RFX6/SYT7/PTPRN/ISL1/SNAP25/PCLO/PCSK1/ABCC8/GCK/GIPR/RIMS2/NEUROD1/CPLX1/UCN3/RAB3C/RAB3A/BAIAP3/KCNJ11/SFRP1/CBLN4/FFAR1/VGF/CHGA/SLC30A8/SRCIN1/NKX6-1	33
BP	GO:0034765	regulation of ion transmembrane transport	39/443	476/18800	1.40912e-11	3.19401e-09	2.64871e-09	PLP1/CACNA2D2/AGT/MAPK8IP2/HAP1/CBARP/KCNH2/OSR1/HPCA/CNIH2/JPH3/CACNA1B/DPP6/ATP1B2/ABCC8/CACNA1A/CACNA2D3/ANK2/KCNH3/KCNK16/KCNJ3/RELN/JPH4/SCN3B/MRLN/WNK4/KCNIP1/KCNJ11/RGS7/CRH/EDN3/KCNK17/KCNA6/ARC/FGF14/DLG4/KCNB2/NTSR1/RGS4	39
BP	GO:0035592	establishment of protein localization to extracellular region	33/443	351/18800	1.49048e-11	3.19401e-09	2.64871e-09	SCG2/SYT4/ADCYAP1/ABAT/ACVR1C/G6PC2/KCNA5/RFX6/SYT7/PTPRN/ISL1/SNAP25/PCLO/PCSK1/ABCC8/GCK/GIPR/RIMS2/NEUROD1/CPLX1/UCN3/RAB3C/RAB3A/BAIAP3/KCNJ11/SFRP1/CBLN4/FFAR1/VGF/CHGA/SLC30A8/SRCIN1/NKX6-1	33
BP	GO:0006836	neurotransmitter transport	25/443	207/18800	2.25606e-11	4.56602e-09	3.78649e-09	ADCY1/SYT4/SYN1/SLC29A4/GRIK5/SYP/PRKCG/SYT7/SLC6A4/SNAP25/PCLO/DDC/SV2A/UNC13A/RIMS2/CPLX1/SYT5/RAB3A/CADPS/SLC6A17/BAIAP3/CPLX2/SLC4A8/SLC18A2/BRSK1	25
BP	GO:0071692	protein localization to extracellular region	33/443	359/18800	2.73319e-11	5.24053e-09	4.34585e-09	SCG2/SYT4/ADCYAP1/ABAT/ACVR1C/G6PC2/KCNA5/RFX6/SYT7/PTPRN/ISL1/SNAP25/PCLO/PCSK1/ABCC8/GCK/GIPR/RIMS2/NEUROD1/CPLX1/UCN3/RAB3C/RAB3A/BAIAP3/KCNJ11/SFRP1/CBLN4/FFAR1/VGF/CHGA/SLC30A8/SRCIN1/NKX6-1	33
BP	GO:0007611	learning or memory	28/443	264/18800	3.25134e-11	5.92231e-09	4.91123e-09	ADCY1/SYT4/S100B/PRKCG/MAPT/NPTX2/SLC6A4/AGT/MAPK8IP2/SNAP25/JPH3/DBH/ADGRB3/BRINP1/ABCC8/TACR1/RELN/JPH4/NDRG4/SLC12A5/CRH/ELAVL4/ARC/DLG4/C1QL1/BRSK1/CHRNB2/NTSR1	28
BP	GO:0001505	regulation of neurotransmitter levels	25/443	213/18800	4.22959e-11	7.33733e-09	6.08467e-09	ADCY1/SYT4/SYN1/ABAT/SLC29A4/GRIK5/SYP/PRKCG/SYT7/SLC6A4/SNAP25/PCLO/DBH/SV2A/UNC13A/RIMS2/CPLX1/SYT5/RAB3A/CADPS/BAIAP3/CPLX2/SLC4A8/SLC18A2/BRSK1	25
BP	GO:0042886	amide transport	29/443	287/18800	4.69593e-11	7.77603e-09	6.44847e-09	ADCYAP1/ABAT/ACVR1C/G6PC2/KCNA5/RFX6/SYT7/PTPRN/ISL1/SNAP25/PCLO/ABCC8/GCK/GIPR/RIMS2/NEUROD1/CPE/CPLX1/UCN3/BAIAP3/KCNJ11/CRH/EDN3/SFRP1/FFAR1/VGF/CHGA/SLC30A8/NKX6-1	29
BP	GO:0016079	synaptic vesicle exocytosis	18/443	107/18800	6.01907e-11	9.53368e-09	7.90605e-09	ADCY1/SYT4/SYN1/GRIK5/SYP/PRKCG/SYT7/SNAP25/PCLO/SV2A/UNC13A/RIMS2/CPLX1/SYT5/RAB3A/CADPS/CPLX2/SLC4A8	18
BP	GO:0006887	exocytosis	32/443	357/18800	1.05843e-10	1.60661e-08	1.33233e-08	ADCY1/SYT4/SYN1/TRARG1/GRIK5/GCGR/SYP/PRKCG/LGI3/SYT7/CDK5R2/RAB26/HAP1/CBARP/SNAP25/PCLO/SV2A/UNC13A/RIMS2/CPLX1/RAB3C/SYT5/SYT16/RAB3A/CADPS/BAIAP3/CPLX2/TPH1/SLC4A8/SCAMP5/CHGA/SRCIN1	32
BP	GO:0042391	regulation of membrane potential	35/443	425/18800	1.43174e-10	2.08634e-08	1.73015e-08	NRCAM/ABAT/GRIK5/KCNA5/MAPT/KCNH6/MAPK8IP2/GJD2/KCNH2/CNIH2/MPP2/GRIA3/ATP1B2/ANK2/KCNH3/RIMS2/KCNK16/KCNJ3/TACR1/RELN/GABRB3/SEZ6/HCN2/UCN3/SCN3B/KCNJ11/CELF4/SLC4A8/KCNK17/DLG4/INSYN1/CHRNB2/KCNMB2/NTSR1/RGS4	35
BP	GO:0007409	axonogenesis	35/443	430/18800	1.96867e-10	2.5848e-08	2.14352e-08	RET/ADCY1/NRCAM/ATP8A2/OLFM1/S100B/NFASC/PAX6/APLP1/NGFR/CDK5R2/MAPT/ARX/ISL1/PAK3/MAP6/RND2/EFNB3/SPTBN4/RELN/MAP2/TRIM46/RAB3A/NOVA2/DSCAML1/SLIT1/UCHL1/KIF5C/EDN3/NCAM1/CRMP1/KIF5A/BRSK1/CHRNB2/NKX6-1	35
BP	GO:0090276	regulation of peptide hormone secretion	22/443	177/18800	2.07996e-10	2.5848e-08	2.14352e-08	ADCYAP1/ABAT/ACVR1C/G6PC2/KCNA5/RFX6/SYT7/ISL1/SNAP25/ABCC8/GCK/GIPR/NEUROD1/UCN3/BAIAP3/KCNJ11/CRH/SFRP1/FFAR1/CHGA/SLC30A8/NKX6-1	22
BP	GO:0007269	neurotransmitter secretion	20/443	145/18800	2.12858e-10	2.5848e-08	2.14352e-08	ADCY1/SYT4/SYN1/GRIK5/SYP/PRKCG/SYT7/SNAP25/PCLO/SV2A/UNC13A/RIMS2/CPLX1/SYT5/RAB3A/CADPS/BAIAP3/CPLX2/SLC4A8/BRSK1	20
BP	GO:0007612	learning	20/443	145/18800	2.12858e-10	2.5848e-08	2.14352e-08	NPTX2/AGT/MAPK8IP2/SNAP25/JPH3/DBH/ADGRB3/ABCC8/TACR1/RELN/JPH4/NDRG4/SLC12A5/ELAVL4/ARC/DLG4/C1QL1/BRSK1/CHRNB2/NTSR1	20
BP	GO:0099643	signal release from synapse	20/443	145/18800	2.12858e-10	2.5848e-08	2.14352e-08	ADCY1/SYT4/SYN1/GRIK5/SYP/PRKCG/SYT7/SNAP25/PCLO/SV2A/UNC13A/RIMS2/CPLX1/SYT5/RAB3A/CADPS/BAIAP3/CPLX2/SLC4A8/BRSK1	20
BP	GO:0061564	axon development	37/443	479/18800	2.58271e-10	3.0351e-08	2.51693e-08	PLP1/RET/ADCY1/NRCAM/ATP8A2/OLFM1/S100B/NFASC/PAX6/APLP1/NGFR/CDK5R2/MAPT/ARX/ISL1/PAK3/MAP6/RND2/EFNB3/SPTBN4/RELN/RTN4RL1/MAP2/TRIM46/RAB3A/NOVA2/DSCAML1/SLIT1/UCHL1/KIF5C/EDN3/NCAM1/CRMP1/KIF5A/BRSK1/CHRNB2/NKX6-1	37
BP	GO:0050796	regulation of insulin secretion	20/443	147/18800	2.73379e-10	3.11225e-08	2.58091e-08	ABAT/ACVR1C/G6PC2/KCNA5/RFX6/SYT7/ISL1/SNAP25/ABCC8/GCK/GIPR/NEUROD1/UCN3/BAIAP3/KCNJ11/SFRP1/FFAR1/CHGA/SLC30A8/NKX6-1	20
BP	GO:0002791	regulation of peptide secretion	22/443	180/18800	2.88844e-10	3.18866e-08	2.64428e-08	ADCYAP1/ABAT/ACVR1C/G6PC2/KCNA5/RFX6/SYT7/ISL1/SNAP25/ABCC8/GCK/GIPR/NEUROD1/UCN3/BAIAP3/KCNJ11/CRH/SFRP1/FFAR1/CHGA/SLC30A8/NKX6-1	22
BP	GO:0045055	regulated exocytosis	25/443	234/18800	3.22571e-10	3.45625e-08	2.86619e-08	ADCY1/SYT4/SYN1/GRIK5/SYP/PRKCG/SYT7/CDK5R2/RAB26/CBARP/SNAP25/PCLO/SV2A/UNC13A/RIMS2/CPLX1/SYT5/RAB3A/CADPS/BAIAP3/CPLX2/TPH1/SLC4A8/SCAMP5/CHGA	25
BP	GO:1903532	positive regulation of secretion by cell	27/443	274/18800	3.9087e-10	3.92214e-08	3.25254e-08	SYT4/ADCYAP1/ABAT/RFX6/SYT7/CDK5R2/SLC6A4/AGT/ISL1/AVPR1B/PCSK1/GCK/GIPR/TACR1/UCN3/RAB3A/CADPS/BAIAP3/CRH/EDN3/SLC4A8/SCAMP5/FFAR1/CHRNB2/NTSR1/SLC30A8/NKX6-1	27
BP	GO:0050808	synapse organization	34/443	419/18800	3.91683e-10	3.92214e-08	3.25254e-08	SDK1/LRRC4B/NRCAM/NEURL1/CAMK2B/SYN1/RAB39B/CLSTN2/NFASC/MAPT/INA/LHFPL4/DLGAP3/PAK3/PCLO/LRRC4/ADGRB3/UNC13A/SNCB/RELN/GABRB3/SEZ6/RAB3A/LRRN3/ELFN1/SLIT1/KIF1A/ARC/DLG4/CBLN4/BSN/C1QL1/CHRNB2/SRCIN1	34
BP	GO:0090087	regulation of peptide transport	22/443	183/18800	3.98351e-10	3.92214e-08	3.25254e-08	ADCYAP1/ABAT/ACVR1C/G6PC2/KCNA5/RFX6/SYT7/ISL1/SNAP25/ABCC8/GCK/GIPR/NEUROD1/UCN3/BAIAP3/KCNJ11/CRH/SFRP1/FFAR1/CHGA/SLC30A8/NKX6-1	22
BP	GO:0050890	cognition	28/443	306/18800	1.00719e-09	9.65576e-08	8.00729e-08	ADCY1/SYT4/S100B/PRKCG/MAPT/NPTX2/SLC6A4/AGT/MAPK8IP2/SNAP25/JPH3/DBH/ADGRB3/BRINP1/ABCC8/TACR1/RELN/JPH4/NDRG4/SLC12A5/CRH/ELAVL4/ARC/DLG4/C1QL1/BRSK1/CHRNB2/NTSR1	28
BP	GO:0048168	regulation of neuronal synaptic plasticity	12/443	50/18800	1.36383e-09	1.27396e-07	1.05646e-07	SYT4/NEURL1/CAMK2B/S100B/SYP/AGT/SLC4A10/JPH3/RAB3A/ARC/DLG4/VGF	12
BP	GO:0071805	potassium ion transmembrane transport	23/443	219/18800	2.3286e-09	2.12077e-07	1.7587e-07	KCNA5/KCNH6/KCNH2/SNAP25/DPP6/ATP1B2/ABCC8/ANK2/KCNH3/KCNK16/KCNJ3/HCN2/WNK4/KCNIP1/SLC12A5/KCNJ11/RGS7/EDN3/KCNK17/KCNA6/KCNB2/KCNMB2/RGS4	23
BP	GO:0051047	positive regulation of secretion	27/443	300/18800	2.89394e-09	2.57137e-07	2.13238e-07	SYT4/ADCYAP1/ABAT/RFX6/SYT7/CDK5R2/SLC6A4/AGT/ISL1/AVPR1B/PCSK1/GCK/GIPR/TACR1/UCN3/RAB3A/CADPS/BAIAP3/CRH/EDN3/SLC4A8/SCAMP5/FFAR1/CHRNB2/NTSR1/SLC30A8/NKX6-1	27
BP	GO:0017157	regulation of exocytosis	22/443	204/18800	3.1728e-09	2.75202e-07	2.28219e-07	ADCY1/SYT4/SYN1/SYP/PRKCG/LGI3/SYT7/CDK5R2/RAB26/HAP1/CBARP/PCLO/RIMS2/CPLX1/RAB3C/SYT5/RAB3A/CADPS/BAIAP3/CPLX2/SLC4A8/SCAMP5	22
BP	GO:0006813	potassium ion transport	24/443	243/18800	3.58444e-09	3.03677e-07	2.51832e-07	KCNA5/KCNH6/KCNH2/SNAP25/DPP6/ATP1B2/ABCC8/ANK2/GCK/KCNH3/KCNK16/KCNJ3/HCN2/WNK4/KCNIP1/SLC12A5/KCNJ11/RGS7/EDN3/KCNK17/KCNA6/KCNB2/KCNMB2/RGS4	24
BP	GO:0015837	amine transport	15/443	100/18800	1.23055e-08	1.01884e-06	8.44902e-07	SYT4/ABAT/SYT7/AGT/AVPR1B/DDC/SV2A/SYT5/RAB3A/CRH/SLC18A2/CHRNB2/CHGA/NTSR1/RGS4	15
BP	GO:1904062	regulation of cation transmembrane transport	28/443	352/18800	2.22323e-08	1.79983e-06	1.49256e-06	PLP1/AGT/MAPK8IP2/HAP1/CBARP/KCNH2/OSR1/HPCA/CNIH2/JPH3/DPP6/ATP1B2/ABCC8/ANK2/RELN/JPH4/SCN3B/MRLN/WNK4/KCNIP1/RGS7/CRH/EDN3/ARC/FGF14/DLG4/NTSR1/RGS4	28
BP	GO:0097479	synaptic vesicle localization	11/443	52/18800	2.78112e-08	2.20253e-06	1.8265e-06	SYN1/SNAP91/AP3B2/CNIH2/PCLO/MAP2/TRIM46/RAB3A/KIF5C/KIF5A/BRSK1	11
BP	GO:0007626	locomotory behavior	20/443	192/18800	2.99209e-08	2.31919e-06	1.92325e-06	USP2/ASTN1/ABAT/SLC4A10/SNAP25/DBH/EFNB3/SPTBN4/RELN/SEZ6/MCOLN3/UCHL1/CRH/ELAVL4/TMOD1/DLG4/SLC18A2/C1QL1/CHRNB2/NTSR1	20
BP	GO:0050708	regulation of protein secretion	23/443	252/18800	3.37665e-08	2.56274e-06	2.12522e-06	SYT4/ABAT/ACVR1C/G6PC2/KCNA5/RFX6/SYT7/ISL1/SNAP25/PCSK1/ABCC8/GCK/GIPR/NEUROD1/UCN3/BAIAP3/KCNJ11/SFRP1/FFAR1/CHGA/SLC30A8/SRCIN1/NKX6-1	23
BP	GO:0010975	regulation of neuron projection development	30/443	431/18800	1.37038e-07	1.01884e-05	8.44897e-06	RET/NRCAM/CAMK2B/ATP8A2/MAPT/AGT/PAK3/SNAP25/ADGRB3/ATP1B2/MAP6/RND2/EFNB3/RELN/RTN4RL1/SEZ6/MAP2/TRIM46/NDRG4/SLIT1/KNDC1/PACSIN1/KIF1A/ELAVL4/CRMP1/ARC/SFRP1/BRSK1/CHRNB2/SRCIN1	30
BP	GO:0016358	dendrite development	21/443	231/18800	1.4324e-07	1.04365e-05	8.65474e-06	SDK1/NEURL1/CAMK2B/MAPK8IP2/SULT4A1/PAK3/ADGRB3/MAP6/RELN/SEZ6/MAP2/ACTL6B/SLC12A5/KNDC1/PACSIN1/KIF1A/ELAVL4/ARC/DLG4/CHRNB2/SRCIN1	21
BP	GO:0051952	regulation of amine transport	13/443	92/18800	2.38584e-07	1.70424e-05	1.41328e-05	SYT4/ABAT/SYT7/AGT/AVPR1B/SV2A/SYT5/RAB3A/CRH/CHRNB2/CHGA/NTSR1/RGS4	13
BP	GO:0098930	axonal transport	11/443	64/18800	2.65501e-07	1.86004e-05	1.54249e-05	CALY/MAPT/HAP1/AP3B2/CNIH2/MAP2/TRIM46/UCHL1/KIF1A/KIF5C/KIF5A	11
BP	GO:0017156	calcium-ion regulated exocytosis	11/443	65/18800	3.1289e-07	2.15068e-05	1.78351e-05	SYT4/SYT7/CDK5R2/CBARP/UNC13A/RIMS2/SYT5/RAB3A/CADPS/BAIAP3/SCAMP5	11
BP	GO:0099558	maintenance of synapse structure	7/443	21/18800	3.36171e-07	2.26791e-05	1.88072e-05	PCLO/ADGRB3/RAB3A/DLG4/CBLN4/BSN/C1QL1	7
BP	GO:0010959	regulation of metal ion transport	28/443	403/18800	3.74721e-07	2.48201e-05	2.05828e-05	PLP1/CAMK2B/KCNA5/ADCYAP1R1/AGT/HAP1/CBARP/KCNH2/OSR1/HPCA/JPH3/DPP6/ATP1B2/ABCC8/ANK2/GCK/SPTBN4/JPH4/SCN3B/MRLN/WNK4/KCNIP1/RGS7/EDN3/FGF14/FFAR1/NTSR1/RGS4	28
BP	GO:0009713	catechol-containing compound biosynthetic process	7/443	22/18800	4.83082e-07	3.08749e-05	2.56038e-05	HDC/PNMT/DDC/DBH/GCH1/KL/INSM1	7
BP	GO:0042423	catecholamine biosynthetic process	7/443	22/18800	4.83082e-07	3.08749e-05	2.56038e-05	HDC/PNMT/DDC/DBH/GCH1/KL/INSM1	7
BP	GO:0015844	monoamine transport	12/443	83/18800	5.38787e-07	3.38414e-05	2.80639e-05	SYT4/ABAT/SLC29A4/SYT7/SLC6A4/AGT/SYT5/RAB3A/CRH/SLC18A2/CHRNB2/CHGA	12
BP	GO:0099565	chemical synaptic transmission, postsynaptic	13/443	101/18800	7.19615e-07	4.44332e-05	3.68474e-05	ABAT/GRIK5/MAPK8IP2/MPP2/RIMS2/RELN/SEZ6/CELF4/DLG4/INSYN1/CHRNB2/NTSR1/RGS4	13
BP	GO:0006584	catecholamine metabolic process	10/443	58/18800	9.05041e-07	5.35316e-05	4.43925e-05	ABAT/HDC/PNMT/DDC/DBH/SNCB/GCH1/KL/INSM1/CHRNB2	10
BP	GO:0009712	catechol-containing compound metabolic process	10/443	58/18800	9.05041e-07	5.35316e-05	4.43925e-05	ABAT/HDC/PNMT/DDC/DBH/SNCB/GCH1/KL/INSM1/CHRNB2	10
BP	GO:0051937	catecholamine transport	11/443	72/18800	9.11052e-07	5.35316e-05	4.43925e-05	SYT4/ABAT/SLC29A4/SYT7/AGT/SYT5/RAB3A/CRH/SLC18A2/CHRNB2/CHGA	11
BP	GO:0048813	dendrite morphogenesis	15/443	139/18800	1.02602e-06	5.933e-05	4.92009e-05	CAMK2B/MAPK8IP2/SULT4A1/PAK3/ADGRB3/MAP6/RELN/MAP2/KNDC1/KIF1A/ELAVL4/ARC/DLG4/CHRNB2/SRCIN1	15
BP	GO:0046887	positive regulation of hormone secretion	14/443	122/18800	1.11704e-06	6.35838e-05	5.27286e-05	ADCYAP1/ABAT/RFX6/ISL1/GCK/GIPR/TACR1/UCN3/BAIAP3/CRH/EDN3/FFAR1/SLC30A8/NKX6-1	14
BP	GO:0090277	positive regulation of peptide hormone secretion	12/443	91/18800	1.48075e-06	8.29904e-05	6.8822e-05	ADCYAP1/ABAT/RFX6/ISL1/GCK/GIPR/UCN3/BAIAP3/CRH/FFAR1/SLC30A8/NKX6-1	12
BP	GO:0008089	anterograde axonal transport	9/443	49/18800	1.83899e-06	0.000101507	8.4177e-05	CALY/HAP1/AP3B2/CNIH2/MAP2/TRIM46/KIF1A/KIF5C/KIF5A	9
BP	GO:0002793	positive regulation of peptide secretion	12/443	93/18800	1.87383e-06	0.000101886	8.44916e-05	ADCYAP1/ABAT/RFX6/ISL1/GCK/GIPR/UCN3/BAIAP3/CRH/FFAR1/SLC30A8/NKX6-1	12
BP	GO:0008088	axo-dendritic transport	11/443	78/18800	2.06549e-06	0.000110656	9.17641e-05	CALY/MAPT/HAP1/AP3B2/CNIH2/MAP2/TRIM46/UCHL1/KIF1A/KIF5C/KIF5A	11
BP	GO:0043270	positive regulation of ion transport	21/443	273/18800	2.23373e-06	0.000117778	9.76707e-05	PLP1/SYT4/ABAT/ADCYAP1R1/SLC6A4/AGT/HAP1/KCNH2/AVPR1B/ATP1B2/ABCC8/ANK2/RELN/SCN3B/WNK4/RGS7/EDN3/ARC/FFAR1/CHRNB2/NTSR1	21
BP	GO:0021700	developmental maturation	22/443	296/18800	2.2631e-06	0.000117778	9.76707e-05	RET/NRCAM/NEURL1/CAMK2B/SYP/CDK5R2/PTPRN/FEV/REC8/ADGRB3/UNC13A/SPTBN4/RELN/SEZ6/RAB3A/ACTL6B/WNT10B/BAIAP3/DLG4/C1QL1/ASCL1/NKX6-1	22
BP	GO:0060078	regulation of postsynaptic membrane potential	14/443	131/18800	2.63757e-06	0.000134945	0.000111906	ABAT/GRIK5/MAPK8IP2/MPP2/GRIA3/RIMS2/RELN/SEZ6/CELF4/DLG4/INSYN1/CHRNB2/NTSR1/RGS4	14
BP	GO:0008306	associative learning	11/443	80/18800	2.66704e-06	0.000134945	0.000111906	NPTX2/AGT/SNAP25/DBH/ABCC8/TACR1/RELN/NDRG4/ELAVL4/BRSK1/CHRNB2	11
BP	GO:0044106	cellular amine metabolic process	13/443	116/18800	3.52382e-06	0.000170661	0.000141525	ATCAY/ABAT/SLC29A4/HDC/PNMT/DDC/DBH/SNCB/ACMSD/GCH1/KL/INSM1/CHRNB2	13
BP	GO:0048489	synaptic vesicle transport	8/443	40/18800	3.54029e-06	0.000170661	0.000141525	SNAP91/AP3B2/CNIH2/MAP2/TRIM46/RAB3A/KIF5C/KIF5A	8
BP	GO:0032024	positive regulation of insulin secretion	10/443	67/18800	3.56032e-06	0.000170661	0.000141525	ABAT/RFX6/ISL1/GCK/GIPR/UCN3/BAIAP3/FFAR1/SLC30A8/NKX6-1	10
BP	GO:0035418	protein localization to synapse	10/443	67/18800	3.56032e-06	0.000170661	0.000141525	NSG1/MAPT/SNAP25/PCLO/CPLX1/RELN/KIF5C/DLG4/BSN/KIF5A	10
BP	GO:0032412	regulation of ion transmembrane transporter activity	20/443	263/18800	4.62773e-06	0.000218946	0.000181566	MAPK8IP2/HAP1/CBARP/OSR1/HPCA/CNIH2/JPH3/ATP1B2/ABCC8/ANK2/RELN/JPH4/SCN3B/MRLN/WNK4/CRH/ARC/FGF14/DLG4/NTSR1	20
BP	GO:0032252	secretory granule localization	5/443	12/18800	4.9071e-06	0.000229187	0.000190059	SYT4/MAP2/TRIM46/KIF1A/KIF5A	5
BP	GO:0009308	amine metabolic process	13/443	121/18800	5.64944e-06	0.000258716	0.000214547	ATCAY/ABAT/SLC29A4/HDC/PNMT/DDC/DBH/SNCB/ACMSD/GCH1/KL/INSM1/CHRNB2	13
BP	GO:0007188	adenylate cyclase-modulating G protein-coupled receptor signaling pathway	19/443	244/18800	5.68137e-06	0.000258716	0.000214547	ADCY1/ADCYAP1/GCGR/ADCYAP1R1/GNAZ/APLP1/GPR119/ADGRG5/SSTR2/ADCY2/AVPR1B/GNG2/ADGRB3/GNAO1/GIPR/RIMS2/PTGDR2/UCN3/CHGA	19
BP	GO:0050433	regulation of catecholamine secretion	9/443	56/18800	5.86095e-06	0.000263598	0.000218595	SYT4/ABAT/SYT7/AGT/SYT5/RAB3A/CRH/CHRNB2/CHGA	9
BP	GO:0007613	memory	13/443	122/18800	6.19e-06	0.000275002	0.000228053	ADCY1/SYT4/S100B/MAPT/SLC6A4/JPH3/DBH/BRINP1/ABCC8/TACR1/RELN/ARC/CHRNB2	13
BP	GO:0050806	positive regulation of synaptic transmission	15/443	161/18800	6.47813e-06	0.000284335	0.000235792	ADCY1/CLSTN2/NSG1/PRKCG/HAP1/SNAP25/MPP2/RIMS2/TACR1/RELN/BAIAP3/SLC4A8/ARC/DLG4/SCGN	15
BP	GO:0002027	regulation of heart rate	12/443	105/18800	6.80512e-06	0.000288748	0.000239452	KCNA5/KCNH6/AGT/ISL1/KCNH2/ANK2/SPTBN4/KCNJ3/SCN3B/GCH1/EDN3/RGS4	12
BP	GO:0006576	cellular biogenic amine metabolic process	12/443	105/18800	6.80512e-06	0.000288748	0.000239452	ABAT/SLC29A4/HDC/PNMT/DDC/DBH/SNCB/ACMSD/GCH1/KL/INSM1/CHRNB2	12
BP	GO:0050432	catecholamine secretion	9/443	57/18800	6.81645e-06	0.000288748	0.000239452	SYT4/ABAT/SYT7/AGT/SYT5/RAB3A/CRH/CHRNB2/CHGA	9
BP	GO:0036465	synaptic vesicle recycling	10/443	73/18800	7.86478e-06	0.000329326	0.000273102	SYP/SNAP91/SYT7/SH3GL2/SNCB/DNAJC6/SYT5/RAB3A/PACSIN1/AMPH	10
BP	GO:0022898	regulation of transmembrane transporter activity	20/443	273/18800	8.08648e-06	0.000334762	0.00027761	MAPK8IP2/HAP1/CBARP/OSR1/HPCA/CNIH2/JPH3/ATP1B2/ABCC8/ANK2/RELN/JPH4/SCN3B/MRLN/WNK4/CRH/ARC/FGF14/DLG4/NTSR1	20
BP	GO:0047496	vesicle transport along microtubule	8/443	45/18800	8.9506e-06	0.000362749	0.000300819	HAP1/AP3B2/CNIH2/MAP2/TRIM46/KIF1A/DYNC1I1/KIF5A	8
BP	GO:0099500	vesicle fusion to plasma membrane	6/443	22/18800	8.96167e-06	0.000362749	0.000300819	TRARG1/GRIK5/SNAP25/CPLX1/RAB3A/CPLX2	6
BP	GO:0009749	response to glucose	16/443	189/18800	1.09452e-05	0.000436802	0.00036223	ACVR1C/GRIK5/RFX6/PTPRN/PCSK1/MLXIPL/GCK/NKX2-2/GIPR/NEUROD1/UCN3/ADIPOQ/BAIAP3/LPL/SLC30A8/NKX6-1	16
BP	GO:0043266	regulation of potassium ion transport	12/443	110/18800	1.1031e-05	0.000436802	0.00036223	KCNA5/KCNH2/DPP6/ATP1B2/ABCC8/ANK2/GCK/WNK4/KCNIP1/RGS7/EDN3/RGS4	12
BP	GO:0021953	central nervous system neuron differentiation	15/443	169/18800	1.16737e-05	0.000457284	0.000379214	PAX6/MAPT/ARX/SLC4A10/ISL1/NKX2-2/SPTBN4/MAP2/CHD5/NOVA2/KNDC1/ELAVL4/ASCL1/CHRNB2/NKX6-1	15
BP	GO:0007411	axon guidance	18/443	234/18800	1.18058e-05	0.000457536	0.000379424	RET/NRCAM/NFASC/PAX6/NGFR/CDK5R2/ARX/ISL1/EFNB3/RELN/NOVA2/DSCAML1/SLIT1/KIF5C/EDN3/NCAM1/CRMP1/KIF5A	18
BP	GO:0032409	regulation of transporter activity	21/443	305/18800	1.24781e-05	0.000470595	0.000390253	MAPK8IP2/HAP1/CBARP/OSR1/HPCA/CNIH2/JPH3/ATP1B2/ABCC8/ANK2/RELN/JPH4/SCN3B/ADIPOQ/MRLN/WNK4/CRH/ARC/FGF14/DLG4/NTSR1	21
BP	GO:0097485	neuron projection guidance	18/443	235/18800	1.25126e-05	0.000470595	0.000390253	RET/NRCAM/NFASC/PAX6/NGFR/CDK5R2/ARX/ISL1/EFNB3/RELN/NOVA2/DSCAML1/SLIT1/KIF5C/EDN3/NCAM1/CRMP1/KIF5A	18
BP	GO:0046189	phenol-containing compound biosynthetic process	8/443	47/18800	1.25303e-05	0.000470595	0.000390253	HDC/PNMT/DDC/DBH/GCH1/TPH1/KL/INSM1	8
BP	GO:1903522	regulation of blood circulation	19/443	260/18800	1.40713e-05	0.000523081	0.000433778	KCNA5/KCNH6/AGT/ISL1/KCNH2/AVPR1B/DBH/ATP1B2/ANK2/AGTR1/SPTBN4/KCNJ3/TACR1/SCN3B/GCH1/EDN3/CHGA/KCNMB2/RGS4	19
BP	GO:0009746	response to hexose	16/443	193/18800	1.42403e-05	0.000524016	0.000434554	ACVR1C/GRIK5/RFX6/PTPRN/PCSK1/MLXIPL/GCK/NKX2-2/GIPR/NEUROD1/UCN3/ADIPOQ/BAIAP3/LPL/SLC30A8/NKX6-1	16
BP	GO:0035270	endocrine system development	13/443	132/18800	1.46749e-05	0.000534608	0.000443337	RFX6/PAX6/NR0B1/ISL1/PCSK1/NKX2-2/GIPR/WNT4/NEUROD1/CRH/INSM1/ASCL1/NKX6-1	13
BP	GO:0098657	import into cell	18/443	238/18800	1.48664e-05	0.00053622	0.000444674	SLC29A4/SLC7A2/SLC6A4/AGT/KCNH2/SNAP25/CACNA1B/ATP1B2/CACNA1A/KCNJ3/HCN2/WNK4/SLC12A5/KCNJ11/SLC7A8/SLC18A2/NTSR1/RGS4	18
BP	GO:0003018	vascular process in circulatory system	19/443	263/18800	1.6532e-05	0.000590452	0.000489648	SLC29A4/KCNA5/SLC7A2/SLC6A4/AGT/AVPR1B/DBH/SH3GL2/ATP1B2/ABCC8/AGTR1/TACR1/GCH1/SLC6A17/EDN3/SLC4A8/SLC7A8/SERPINF2/KCNMB2	19
BP	GO:0034284	response to monosaccharide	16/443	200/18800	2.21747e-05	0.000784295	0.000650397	ACVR1C/GRIK5/RFX6/PTPRN/PCSK1/MLXIPL/GCK/NKX2-2/GIPR/NEUROD1/UCN3/ADIPOQ/BAIAP3/LPL/SLC30A8/NKX6-1	16
BP	GO:0015872	dopamine transport	8/443	51/18800	2.33671e-05	0.000818523	0.000678782	SYT4/ABAT/SLC29A4/SYT7/SYT5/RAB3A/SLC18A2/CHRNB2	8
BP	GO:0008277	regulation of G protein-coupled receptor signaling pathway	13/443	138/18800	2.3661e-05	0.000820925	0.000680773	RGS9/RGS11/ADCYAP1/SYP/GNG4/APLP1/NECAB2/GIPR/PTGDR2/GPRASP1/RGS7/CHGA/RGS4	13
BP	GO:2001257	regulation of cation channel activity	15/443	180/18800	2.47307e-05	0.000849942	0.000704836	MAPK8IP2/HAP1/CBARP/HPCA/CNIH2/JPH3/ABCC8/ANK2/RELN/JPH4/CRH/ARC/FGF14/DLG4/NTSR1	15
BP	GO:0048499	synaptic vesicle membrane organization	6/443	26/18800	2.55274e-05	0.000869124	0.000720743	GRIK5/SYP/SNAP25/CPLX1/RAB3A/CPLX2	6
BP	GO:1903305	regulation of regulated secretory pathway	13/443	140/18800	2.75766e-05	0.0009302	0.000771393	ADCY1/SYT4/SYN1/SYP/PRKCG/SYT7/CDK5R2/CBARP/SYT5/RAB3A/BAIAP3/SLC4A8/SCAMP5	13
BP	GO:0008217	regulation of blood pressure	15/443	183/18800	3.0022e-05	0.00100238	0.000831253	ABAT/GCGR/GNB3/AGT/AVPR1B/AGTR1/TACR1/ADIPOQ/GCH1/KL/EDN3/KLK1/SERPINF2/CHGA/NTSR1	15
BP	GO:0072384	organelle transport along microtubule	10/443	85/18800	3.08041e-05	0.00100238	0.000831253	MAPT/HAP1/AP3B2/CNIH2/MAP2/TRIM46/UCHL1/KIF1A/DYNC1I1/KIF5A	10
BP	GO:0042401	cellular biogenic amine biosynthetic process	7/443	39/18800	3.08172e-05	0.00100238	0.000831253	HDC/PNMT/DDC/DBH/GCH1/KL/INSM1	7
BP	GO:0086091	regulation of heart rate by cardiac conduction	7/443	39/18800	3.08172e-05	0.00100238	0.000831253	KCNA5/KCNH6/ISL1/KCNH2/ANK2/KCNJ3/SCN3B	7
BP	GO:0035640	exploration behavior	6/443	27/18800	3.21719e-05	0.00103719	0.000860116	ABAT/SLC4A10/JPH3/BRINP1/CRH/DLG4	6
BP	GO:0046928	regulation of neurotransmitter secretion	10/443	86/18800	3.41354e-05	0.00109084	0.000904605	ADCY1/SYT4/SYN1/SYP/PRKCG/CPLX1/RAB3A/BAIAP3/CPLX2/SLC4A8	10
BP	GO:0001508	action potential	13/443	143/18800	3.4511e-05	0.00109212	0.00090567	NRCAM/KCNA5/KCNH6/GJD2/KCNH2/ANK2/KCNJ3/TACR1/HCN2/SCN3B/CHRNB2/KCNMB2/NTSR1	13
BP	GO:0048791	calcium ion-regulated exocytosis of neurotransmitter	5/443	17/18800	3.47752e-05	0.00109212	0.00090567	SYT4/SYT7/UNC13A/RIMS2/SYT5	5
BP	GO:0002067	glandular epithelial cell differentiation	8/443	54/18800	3.58965e-05	0.00110203	0.000913885	RFX6/PAX6/NKX2-2/WNT4/NEUROD1/INSM1/ASCL1/NKX6-1	8
BP	GO:0009309	amine biosynthetic process	7/443	40/18800	3.66032e-05	0.00110203	0.000913885	HDC/PNMT/DDC/DBH/GCH1/KL/INSM1	7
BP	GO:0017158	regulation of calcium ion-dependent exocytosis	7/443	40/18800	3.66032e-05	0.00110203	0.000913885	SYT4/SYT7/CDK5R2/CBARP/SYT5/BAIAP3/SCAMP5	7
BP	GO:0034331	cell junction maintenance	7/443	40/18800	3.66032e-05	0.00110203	0.000913885	PCLO/ADGRB3/RAB3A/DLG4/CBLN4/BSN/C1QL1	7
BP	GO:0051955	regulation of amino acid transport	7/443	40/18800	3.66032e-05	0.00110203	0.000913885	SYT4/ABAT/AGT/AVPR1B/SV2A/NTSR1/RGS4	7
BP	GO:0099518	vesicle cytoskeletal trafficking	9/443	71/18800	4.21783e-05	0.00125947	0.00104445	SYT4/HAP1/AP3B2/CNIH2/MAP2/TRIM46/KIF1A/DYNC1I1/KIF5A	9
BP	GO:0051648	vesicle localization	15/443	189/18800	4.36759e-05	0.00129359	0.00107274	SYT4/SYN1/SNAP91/HAP1/AP3B2/CNIH2/PCLO/MAP2/TRIM46/RAB3A/KIF1A/KIF5C/DYNC1I1/KIF5A/BRSK1	15
BP	GO:0097120	receptor localization to synapse	8/443	56/18800	4.70334e-05	0.00137074	0.00113672	NSG1/CNIH2/SNAP25/CPLX1/RELN/KIF5C/DLG4/KIF5A	8
BP	GO:0099072	regulation of postsynaptic membrane neurotransmitter receptor levels	8/443	56/18800	4.70334e-05	0.00137074	0.00113672	CALY/NSG1/HPCA/SNAP25/CPLX1/FRRS1L/ARC/DLG4	8
BP	GO:1904064	positive regulation of cation transmembrane transport	13/443	148/18800	4.94727e-05	0.00142299	0.00118005	PLP1/AGT/HAP1/KCNH2/ATP1B2/ABCC8/ANK2/RELN/WNK4/RGS7/EDN3/ARC/NTSR1	13
BP	GO:0048265	response to pain	6/443	29/18800	4.96074e-05	0.00142299	0.00118005	RET/PRKCG/DBH/TACR1/RELN/GCH1	6
BP	GO:0051960	regulation of nervous system development	25/443	440/18800	5.00782e-05	0.00142527	0.00118194	LRRC4B/SYT4/NEURL1/CAMK2B/CLSTN2/PAX6/MAPT/HAP1/PAK3/ADGRB3/BRINP1/MAP6/ABCC8/RND2/EFNB3/NKX2-2/RELN/MAP2/TRIM46/ASCL2/LRRN3/SLIT1/RXRG/ASCL1/NKX6-1	25
BP	GO:0033555	multicellular organismal response to stress	9/443	73/18800	5.27471e-05	0.00147814	0.00122578	RET/PRKCG/ADCYAP1R1/MAPK8IP2/DBH/BRINP1/TACR1/RELN/GCH1	9
BP	GO:0140029	exocytic process	9/443	73/18800	5.27471e-05	0.00147814	0.00122578	TRARG1/GRIK5/SNAP25/SV2A/UNC13A/CPLX1/RAB3C/RAB3A/CPLX2	9
BP	GO:0060996	dendritic spine development	10/443	91/18800	5.58056e-05	0.00155191	0.00128696	SDK1/NEURL1/CAMK2B/PAK3/RELN/SLC12A5/KIF1A/ARC/DLG4/SRCIN1	10
BP	GO:0030902	hindbrain development	13/443	150/18800	5.68779e-05	0.00156313	0.00129627	NANOS1/ABAT/CDK5R2/SLC6A4/SSTR2/HAP1/MAFB/ATP1B2/NEUROD1/SEZ6/SSTR3/KNDC1/ASCL1	13
BP	GO:1902513	regulation of organelle transport along microtubule	4/443	10/18800	5.70674e-05	0.00156313	0.00129627	HAP1/CNIH2/MAP2/TRIM46	4
BP	GO:0019098	reproductive behavior	7/443	44/18800	6.93699e-05	0.00187196	0.00155237	ABAT/SLC6A4/MAPK8IP2/DBH/BRINP1/TACR1/VGF	7
BP	GO:1901381	positive regulation of potassium ion transmembrane transport	7/443	44/18800	6.93699e-05	0.00187196	0.00155237	KCNH2/ATP1B2/ABCC8/ANK2/WNK4/RGS7/EDN3	7
BP	GO:0042593	glucose homeostasis	17/443	244/18800	7.18003e-05	0.0019233	0.00159494	G6PC2/GRIK5/GCGR/RFX6/PAX6/NGFR/PTPRN/PDK4/DBH/MLXIPL/ABCC8/GCK/NEUROD1/ADIPOQ/BAIAP3/FFAR1/VGF	17
BP	GO:0018958	phenol-containing compound metabolic process	11/443	113/18800	7.38182e-05	0.00196292	0.0016278	ABAT/HDC/PNMT/DDC/DBH/SNCB/GCH1/TPH1/KL/INSM1/CHRNB2	11
BP	GO:0033500	carbohydrate homeostasis	17/443	245/18800	7.5516e-05	0.00199351	0.00165317	G6PC2/GRIK5/GCGR/RFX6/PAX6/NGFR/PTPRN/PDK4/DBH/MLXIPL/ABCC8/GCK/NEUROD1/ADIPOQ/BAIAP3/FFAR1/VGF	17
BP	GO:0042551	neuron maturation	7/443	45/18800	8.04998e-05	0.0020852	0.0017292	RET/NRCAM/FEV/ADGRB3/SPTBN4/ACTL6B/C1QL1	7
BP	GO:0060079	excitatory postsynaptic potential	10/443	95/18800	8.07062e-05	0.0020852	0.0017292	GRIK5/MAPK8IP2/MPP2/RIMS2/RELN/SEZ6/CELF4/DLG4/CHRNB2/RGS4	10
BP	GO:1901379	regulation of potassium ion transmembrane transport	10/443	95/18800	8.07062e-05	0.0020852	0.0017292	KCNH2/DPP6/ATP1B2/ABCC8/ANK2/WNK4/KCNIP1/RGS7/EDN3/RGS4	10
BP	GO:0048488	synaptic vesicle endocytosis	8/443	61/18800	8.79885e-05	0.00221666	0.00183823	SYP/SNAP91/SH3GL2/SNCB/DNAJC6/SYT5/PACSIN1/AMPH	8
BP	GO:0099601	regulation of neurotransmitter receptor activity	8/443	61/18800	8.79885e-05	0.00221666	0.00183823	NPTX2/MAPK8IP2/DLGAP3/CNIH2/RELN/CRH/ARC/DLG4	8
BP	GO:0140238	presynaptic endocytosis	8/443	61/18800	8.79885e-05	0.00221666	0.00183823	SYP/SNAP91/SH3GL2/SNCB/DNAJC6/SYT5/PACSIN1/AMPH	8
BP	GO:1902414	protein localization to cell junction	10/443	96/18800	8.82284e-05	0.00221666	0.00183823	NSG1/MAPT/SNAP25/PCLO/CPLX1/RELN/KIF5C/DLG4/BSN/KIF5A	10
BP	GO:0035883	enteroendocrine cell differentiation	6/443	32/18800	8.91411e-05	0.00222425	0.00184452	RFX6/PAX6/NKX2-2/NEUROD1/INSM1/NKX6-1	6
BP	GO:0031018	endocrine pancreas development	7/443	46/18800	9.30434e-05	0.00230583	0.00191217	RFX6/PAX6/NKX2-2/GIPR/NEUROD1/INSM1/NKX6-1	7
BP	GO:0043279	response to alkaloid	10/443	97/18800	9.63366e-05	0.00233918	0.00193983	SDK1/ABAT/PRKCG/GHR/DDC/PCSK1/TACR1/ELAVL4/CHRNB2/RGS4	10
BP	GO:0009743	response to carbohydrate	16/443	226/18800	9.65468e-05	0.00233918	0.00193983	ACVR1C/GRIK5/RFX6/PTPRN/PCSK1/MLXIPL/GCK/NKX2-2/GIPR/NEUROD1/UCN3/ADIPOQ/BAIAP3/LPL/SLC30A8/NKX6-1	16
BP	GO:0007416	synapse assembly	14/443	180/18800	9.69576e-05	0.00233918	0.00193983	SDK1/LRRC4B/NRCAM/CLSTN2/LHFPL4/PCLO/LRRC4/ADGRB3/GABRB3/LRRN3/SLIT1/CBLN4/BSN/CHRNB2	14
BP	GO:0009266	response to temperature stimulus	14/443	180/18800	9.69576e-05	0.00233918	0.00193983	NGFR/MAPT/PLIN1/TACR1/ASIC3/SCARA5/SLC12A5/RGS7/SST/PCSK1N/LPL/VGF/NTSR1/SLC25A27	14
BP	GO:0090066	regulation of anatomical structure size	26/443	487/18800	9.90553e-05	0.00237407	0.00196876	SPTB/RET/NRCAM/OLFM1/KCNA5/GNB3/MAPT/SLC6A4/AGT/AVPR1B/PAK3/DBH/RND2/AGTR1/SPTBN4/TACR1/MAP2/TRIM46/GCH1/SLC12A5/SLIT1/EDN3/TMOD1/SERPINF2/KCNMB2/NKX6-1	26
BP	GO:0048588	developmental cell growth	16/443	227/18800	0.000101669	0.00242078	0.00200749	NRCAM/SYT4/OLFM1/MAPT/AGT/SH3GL2/UNC13A/RND2/RIMS2/MAP2/TRIM46/SLIT1/EDN3/PI16/RGS4/NKX6-1	16
BP	GO:0061337	cardiac conduction	10/443	98/18800	0.000105067	0.00248545	0.00206113	KCNA5/KCNH6/AGT/ISL1/KCNH2/ATP1B2/ANK2/SPTBN4/KCNJ3/SCN3B	10
BP	GO:0031629	synaptic vesicle fusion to presynaptic active zone membrane	5/443	21/18800	0.00010579	0.0024864	0.00206191	GRIK5/SNAP25/CPLX1/RAB3A/CPLX2	5
BP	GO:0051588	regulation of neurotransmitter transport	10/443	99/18800	0.000114458	0.00267289	0.00221656	ADCY1/SYT4/SYN1/SYP/PRKCG/CPLX1/RAB3A/BAIAP3/CPLX2/SLC4A8	10
BP	GO:0031016	pancreas development	9/443	81/18800	0.000120085	0.00278644	0.00231073	RFX6/PAX6/ISL1/PCSK1/NKX2-2/GIPR/NEUROD1/INSM1/NKX6-1	9
BP	GO:0019229	regulation of vasoconstriction	8/443	64/18800	0.000124355	0.00286724	0.00237774	KCNA5/AGT/AVPR1B/DBH/AGTR1/TACR1/EDN3/KCNMB2	8
BP	GO:0016486	peptide hormone processing	6/443	34/18800	0.000127131	0.00291281	0.00241552	PCSK2/PCSK1/CPE/SCG5/PCSK1N/SLC30A8	6
BP	GO:0016188	synaptic vesicle maturation	4/443	12/18800	0.000129561	0.00294993	0.00244631	SYP/UNC13A/RAB3A/DLG4	4
BP	GO:0042310	vasoconstriction	9/443	82/18800	0.000132126	0.00298256	0.00247337	KCNA5/SLC6A4/AGT/AVPR1B/DBH/AGTR1/TACR1/EDN3/KCNMB2	9
BP	GO:0034767	positive regulation of ion transmembrane transport	13/443	163/18800	0.000132885	0.00298256	0.00247337	PLP1/AGT/HAP1/KCNH2/ATP1B2/ABCC8/ANK2/RELN/WNK4/RGS7/EDN3/ARC/NTSR1	13
BP	GO:0031338	regulation of vesicle fusion	5/443	22/18800	0.000134269	0.00298256	0.00247337	SYT4/GRIK5/CPLX1/RAB3A/CPLX2	5
BP	GO:2000310	regulation of NMDA receptor activity	5/443	22/18800	0.000134269	0.00298256	0.00247337	MAPK8IP2/CNIH2/RELN/CRH/DLG4	5
BP	GO:0050807	regulation of synapse organization	15/443	209/18800	0.000136243	0.00300808	0.00249453	LRRC4B/NRCAM/NEURL1/CAMK2B/CLSTN2/LHFPL4/PAK3/ADGRB3/RELN/LRRN3/SLIT1/KIF1A/ARC/CHRNB2/SRCIN1	15
BP	GO:0035637	multicellular organismal signaling	13/443	164/18800	0.000141299	0.00310091	0.00257151	NRCAM/KCNA5/NFASC/KCNH6/AGT/ISL1/KCNH2/ATP1B2/ANK2/SPTBN4/KCNJ3/SCN3B/KCNMB2	13
BP	GO:0001558	regulation of cell growth	23/443	415/18800	0.00014391	0.0031393	0.00260335	NANOS1/NRCAM/SYT4/IGFBPL1/OLFM1/GNG4/PRSS2/MAPT/PAPPA2/AGT/ARMC12/UNC13A/RND2/RIMS2/AGTR1/MEG3/MAP2/TRIM46/SLIT1/PI16/SFRP1/RGS4/NKX6-1	23
BP	GO:0098739	import across plasma membrane	14/443	188/18800	0.000153777	0.00333459	0.00276529	SLC7A2/AGT/KCNH2/CACNA1B/ATP1B2/CACNA1A/KCNJ3/HCN2/WNK4/SLC12A5/KCNJ11/SLC7A8/NTSR1/RGS4	14
BP	GO:1990573	potassium ion import across plasma membrane	7/443	50/18800	0.000160122	0.00345161	0.00286234	KCNH2/ATP1B2/KCNJ3/HCN2/WNK4/SLC12A5/KCNJ11	7
BP	GO:0008211	glucocorticoid metabolic process	5/443	23/18800	0.000168264	0.00355935	0.00295168	CYP11A1/CYP21A2/WNT4/STAR/CRH	5
BP	GO:0048169	regulation of long-term neuronal synaptic plasticity	5/443	23/18800	0.000168264	0.00355935	0.00295168	NEURL1/CAMK2B/SYP/AGT/DLG4	5
BP	GO:0051957	positive regulation of amino acid transport	5/443	23/18800	0.000168264	0.00355935	0.00295168	SYT4/ABAT/AGT/AVPR1B/NTSR1	5
BP	GO:0006865	amino acid transport	12/443	145/18800	0.000169028	0.00355935	0.00295168	SYT4/ABAT/SLC7A2/SLC7A14/AGT/AVPR1B/SV2A/SLC38A4/SLC6A17/SLC7A8/NTSR1/RGS4	12
BP	GO:0140448	signaling receptor ligand precursor processing	6/443	36/18800	0.000176936	0.00370448	0.00307204	PCSK2/PCSK1/CPE/SCG5/PCSK1N/SLC30A8	6
BP	GO:0043268	positive regulation of potassium ion transport	7/443	51/18800	0.000181878	0.00378618	0.00313979	KCNH2/ATP1B2/ABCC8/ANK2/WNK4/RGS7/EDN3	7
BP	GO:0033604	negative regulation of catecholamine secretion	4/443	13/18800	0.000183668	0.00380171	0.00315267	SYT4/ABAT/CRH/CHGA	4
BP	GO:0050803	regulation of synapse structure or activity	15/443	215/18800	0.000185996	0.00382815	0.00317459	LRRC4B/NRCAM/NEURL1/CAMK2B/CLSTN2/LHFPL4/PAK3/ADGRB3/RELN/LRRN3/SLIT1/KIF1A/ARC/CHRNB2/SRCIN1	15
BP	GO:0045664	regulation of neuron differentiation	14/443	192/18800	0.000191676	0.00392289	0.00325316	DISP3/RET/NRCAM/PCP4/PAX6/SLC6A4/NAP1L2/ISL1/BRINP1/NKX2-2/NEUROD1/SFRP1/ASCL1/NKX6-1	14
BP	GO:0014046	dopamine secretion	6/443	37/18800	0.000207024	0.00418994	0.00347461	SYT4/ABAT/SYT7/SYT5/RAB3A/CHRNB2	6
BP	GO:0014059	regulation of dopamine secretion	6/443	37/18800	0.000207024	0.00418994	0.00347461	SYT4/ABAT/SYT7/SYT5/RAB3A/CHRNB2	6
BP	GO:0022037	metencephalon development	10/443	107/18800	0.000218475	0.00439727	0.00364655	NANOS1/ABAT/CDK5R2/SSTR2/HAP1/NEUROD1/SEZ6/SSTR3/KNDC1/ASCL1	10
BP	GO:0016049	cell growth	25/443	484/18800	0.00022315	0.00446668	0.00370411	NANOS1/NRCAM/SYT4/IGFBPL1/OLFM1/GNG4/PRSS2/MAPT/PAPPA2/AGT/ARMC12/SH3GL2/UNC13A/RND2/RIMS2/AGTR1/MEG3/MAP2/TRIM46/SLIT1/EDN3/PI16/SFRP1/RGS4/NKX6-1	25
BP	GO:0050714	positive regulation of protein secretion	11/443	128/18800	0.0002255	0.00448904	0.00372266	ABAT/RFX6/ISL1/PCSK1/GCK/GIPR/UCN3/BAIAP3/FFAR1/SLC30A8/NKX6-1	11
BP	GO:0001990	regulation of systemic arterial blood pressure by hormone	6/443	38/18800	0.000241003	0.00477159	0.00395697	AGT/AVPR1B/AGTR1/TACR1/EDN3/SERPINF2	6
BP	GO:0030900	forebrain development	21/443	376/18800	0.000250024	0.0048996	0.00406312	PAX6/APLP1/CDK5R2/NR0B1/ARX/SSTR2/SLC4A10/HAP1/ISL1/PCSK1/ATP1B2/WNT4/NEUROD1/RELN/RTN4RL1/SSTR3/CHD5/SLIT1/ELAVL4/ASCL1/CHRNB2	21
BP	GO:0030705	cytoskeleton-dependent intracellular transport	14/443	197/18800	0.000250158	0.0048996	0.00406312	SYT4/CALY/MAPT/HAP1/AP3B2/CNIH2/MAP6/MAP2/TRIM46/UCHL1/KIF1A/KIF5C/DYNC1I1/KIF5A	14
BP	GO:0097091	synaptic vesicle clustering	4/443	14/18800	0.000252363	0.00491636	0.00407702	SYN1/PCLO/RAB3A/BRSK1	4
BP	GO:0060632	regulation of microtubule-based movement	7/443	54/18800	0.000261843	0.00507391	0.00420767	CALY/HAP1/TTLL6/CNIH2/TACR1/MAP2/TRIM46	7
BP	GO:0090278	negative regulation of peptide hormone secretion	6/443	39/18800	0.000279218	0.00537086	0.00445393	ACVR1C/ABCC8/KCNJ11/CRH/SFRP1/CHGA	6
BP	GO:0015850	organic hydroxy compound transport	16/443	248/18800	0.000280116	0.00537086	0.00445393	SYT4/ABAT/SLC29A4/SYT7/SLC6A4/AGT/ABCA8/AGTR1/ASIC3/SYT5/STAR/RAB3A/CRH/SLC18A2/CHRNB2/CHGA	16
BP	GO:0051223	regulation of protein transport	25/443	495/18800	0.000312904	0.00596467	0.00494636	SYT4/ABAT/ACVR1C/G6PC2/KCNA5/RFX6/SYT7/ISL1/HPCA/SNAP25/PCSK1/ABCC8/GCK/GIPR/NEUROD1/UCN3/ADIPOQ/BAIAP3/KCNJ11/SFRP1/FFAR1/CHGA/SLC30A8/SRCIN1/NKX6-1	25
BP	GO:0007189	adenylate cyclase-activating G protein-coupled receptor signaling pathway	12/443	155/18800	0.000314361	0.00596467	0.00494636	ADCY1/ADCYAP1/GCGR/APLP1/GPR119/ADGRG5/ADCY2/GNG2/ADGRB3/GIPR/UCN3/CHGA	12
BP	GO:0002792	negative regulation of peptide secretion	6/443	40/18800	0.000322033	0.00598152	0.00496033	ACVR1C/ABCC8/KCNJ11/CRH/SFRP1/CHGA	6
BP	GO:0007212	dopamine receptor signaling pathway	6/443	40/18800	0.000322033	0.00598152	0.00496033	CALY/NSG1/GNG2/GNAO1/NSG2/RGS4	6
BP	GO:0051954	positive regulation of amine transport	6/443	40/18800	0.000322033	0.00598152	0.00496033	SYT4/ABAT/AGT/AVPR1B/CHRNB2/NTSR1	6
BP	GO:0072210	metanephric nephron development	6/443	40/18800	0.000322033	0.00598152	0.00496033	RET/IRX2/OSR1/WNT4/ADIPOQ/IRX1	6
BP	GO:0051480	regulation of cytosolic calcium ion concentration	20/443	356/18800	0.000323459	0.00598152	0.00496033	RIC3/ADCYAP1/KCNA5/ADCYAP1R1/AGT/HAP1/AVPR1B/JPH3/CACNA1B/CACNA1A/ANK2/GIPR/AGTR1/TACR1/JPH4/MCOLN3/DLG4/FFAR1/NTSR1/SCGN	20
BP	GO:2000300	regulation of synaptic vesicle exocytosis	7/443	56/18800	0.000329312	0.00605901	0.00502459	ADCY1/SYT4/SYN1/SYP/PRKCG/RAB3A/SLC4A8	7
BP	GO:0006704	glucocorticoid biosynthetic process	4/443	15/18800	0.000337751	0.00612152	0.00507643	CYP11A1/CYP21A2/WNT4/CRH	4
BP	GO:0048172	regulation of short-term neuronal synaptic plasticity	4/443	15/18800	0.000337751	0.00612152	0.00507643	SYT4/SYP/SLC4A10/RAB3A	4
BP	GO:0060080	inhibitory postsynaptic potential	4/443	15/18800	0.000337751	0.00612152	0.00507643	ABAT/RIMS2/INSYN1/NTSR1	4
BP	GO:0010970	transport along microtubule	12/443	157/18800	0.000353534	0.00637586	0.00528734	CALY/MAPT/HAP1/AP3B2/CNIH2/MAP2/TRIM46/UCHL1/KIF1A/KIF5C/DYNC1I1/KIF5A	12
BP	GO:0030325	adrenal gland development	5/443	27/18800	0.000373551	0.00667082	0.00553195	NR0B1/WNT4/CRH/INSM1/ASCL1	5
BP	GO:0051953	negative regulation of amine transport	5/443	27/18800	0.000373551	0.00667082	0.00553195	SYT4/ABAT/CRH/CHGA/RGS4	5
BP	GO:0021536	diencephalon development	8/443	75/18800	0.000378405	0.00672453	0.00557649	PAX6/NR0B1/ARX/HAP1/ISL1/PCSK1/WNT4/CHRNB2	8
BP	GO:0050767	regulation of neurogenesis	20/443	361/18800	0.000386877	0.00684171	0.00567367	SYT4/NEURL1/CAMK2B/PAX6/MAPT/HAP1/PAK3/BRINP1/MAP6/ABCC8/RND2/EFNB3/NKX2-2/RELN/MAP2/TRIM46/ASCL2/SLIT1/ASCL1/NKX6-1	20
BP	GO:0031667	response to nutrient levels	23/443	446/18800	0.000403558	0.00709169	0.00588097	ACVR1C/GCGR/PRKCG/SLC6A4/SSTR2/PDK4/GHR/PCSK1/GIPR/WNT4/ELAPOR1/SSTR3/UCN3/ADIPOQ/SST/PCSK1N/KL/NIM1K/SFRP1/LPL/ASCL1/BRSK1/VGF	23
BP	GO:0003073	regulation of systemic arterial blood pressure	9/443	95/18800	0.000404905	0.00709169	0.00588097	AGT/AVPR1B/AGTR1/TACR1/KL/EDN3/KLK1/SERPINF2/NTSR1	9
BP	GO:0060997	dendritic spine morphogenesis	7/443	58/18800	0.000410049	0.00714742	0.00592718	CAMK2B/PAK3/RELN/KIF1A/ARC/DLG4/SRCIN1	7
BP	GO:0042417	dopamine metabolic process	6/443	42/18800	0.000422984	0.00733777	0.00608504	ABAT/DDC/DBH/SNCB/GCH1/CHRNB2	6
BP	GO:0031644	regulation of nervous system process	11/443	138/18800	0.000432307	0.00746395	0.00618968	ABAT/NPTX2/AGT/DLGAP3/CNIH2/RIMS2/RELN/CELF4/DLG4/NTSR1/RGS4	11
BP	GO:0003012	muscle system process	23/443	449/18800	0.000443042	0.00759298	0.00629668	TNNT3/CAMK2B/ATP8A2/ABAT/KCNA5/KLHL41/SSTR2/AGT/KCNH2/ABCC8/ANK2/GNAO1/KCNJ3/TACR1/SCN3B/EDN3/TMOD1/PI16/KCNB2/CHRNB2/CHGA/RGS4/TCAP	23
BP	GO:0014072	response to isoquinoline alkaloid	5/443	28/18800	0.000446033	0.00759298	0.00629668	PRKCG/GHR/PCSK1/TACR1/RGS4	5
BP	GO:0043278	response to morphine	5/443	28/18800	0.000446033	0.00759298	0.00629668	PRKCG/GHR/PCSK1/TACR1/RGS4	5
BP	GO:0007018	microtubule-based movement	21/443	395/18800	0.000480713	0.00814528	0.00675469	NEURL1/CALY/MAPT/DNAI1/TEKT2/HAP1/TTLL6/CFAP70/FMN2/AP3B2/CNIH2/ARMC12/TACR1/MAP2/TRIM46/UCHL1/KIF1A/KIF5C/DYNC1I1/KIF5A/CELF3	21
BP	GO:0099173	postsynapse organization	12/443	163/18800	0.000496714	0.00837745	0.00694722	LRRC4B/NRCAM/CAMK2B/INA/LHFPL4/PAK3/LRRC4/RELN/KIF1A/ARC/DLG4/SRCIN1	12
BP	GO:0008016	regulation of heart contraction	14/443	211/18800	0.000501784	0.00842396	0.00698579	KCNA5/KCNH6/AGT/ISL1/KCNH2/ATP1B2/ANK2/SPTBN4/KCNJ3/SCN3B/GCH1/EDN3/CHGA/RGS4	14
BP	GO:0046888	negative regulation of hormone secretion	7/443	60/18800	0.00050587	0.00844079	0.00699974	ACVR1C/ABCC8/ADIPOQ/KCNJ11/CRH/SFRP1/CHGA	7
BP	GO:0021549	cerebellum development	9/443	98/18800	0.000509737	0.00844079	0.00699974	NANOS1/ABAT/CDK5R2/SSTR2/HAP1/NEUROD1/SEZ6/SSTR3/KNDC1	9
BP	GO:0050773	regulation of dendrite development	9/443	98/18800	0.000509737	0.00844079	0.00699974	CAMK2B/PAK3/ADGRB3/RELN/SEZ6/KNDC1/PACSIN1/ELAVL4/CHRNB2	9
BP	GO:0035296	regulation of tube diameter	11/443	141/18800	0.000518973	0.00851629	0.00706236	KCNA5/SLC6A4/AGT/AVPR1B/DBH/AGTR1/TACR1/GCH1/EDN3/SERPINF2/KCNMB2	11
BP	GO:0097746	blood vessel diameter maintenance	11/443	141/18800	0.000518973	0.00851629	0.00706236	KCNA5/SLC6A4/AGT/AVPR1B/DBH/AGTR1/TACR1/GCH1/EDN3/SERPINF2/KCNMB2	11
BP	GO:0003309	type B pancreatic cell differentiation	5/443	29/18800	0.000528621	0.00863573	0.0071614	RFX6/PAX6/NKX2-2/INSM1/NKX6-1	5
BP	GO:0061001	regulation of dendritic spine morphogenesis	6/443	44/18800	0.000547063	0.00888477	0.00736793	CAMK2B/PAK3/RELN/KIF1A/ARC/SRCIN1	6
BP	GO:0035150	regulation of tube size	11/443	142/18800	0.000550904	0.00888477	0.00736793	KCNA5/SLC6A4/AGT/AVPR1B/DBH/AGTR1/TACR1/GCH1/EDN3/SERPINF2/KCNMB2	11
BP	GO:0034764	positive regulation of transmembrane transport	14/443	213/18800	0.000551183	0.00888477	0.00736793	PLP1/AGT/HAP1/KCNH2/ATP1B2/ABCC8/ANK2/RELN/ADIPOQ/WNK4/RGS7/EDN3/ARC/NTSR1	14
BP	GO:0007379	segment specification	4/443	17/18800	0.000567288	0.00906416	0.00751669	IRX2/OSR1/MAFB/IRX1	4
BP	GO:0045956	positive regulation of calcium ion-dependent exocytosis	4/443	17/18800	0.000567288	0.00906416	0.00751669	SYT4/SYT7/CDK5R2/SCAMP5	4
BP	GO:1903531	negative regulation of secretion by cell	11/443	143/18800	0.000584459	0.00929774	0.0077104	SYT4/ABAT/ACVR1C/CBARP/ABCC8/ADIPOQ/KCNJ11/CRH/SFRP1/CHGA/SRCIN1	11
BP	GO:0021954	central nervous system neuron development	8/443	80/18800	0.000587037	0.00929815	0.00771074	MAPT/ARX/SLC4A10/SPTBN4/MAP2/NOVA2/ASCL1/CHRNB2	8
BP	GO:0051048	negative regulation of secretion	12/443	167/18800	0.000617077	0.00973166	0.00807023	SYT4/ABAT/ACVR1C/CBARP/ABCC8/ADIPOQ/WNK4/KCNJ11/CRH/SFRP1/CHGA/SRCIN1	12
BP	GO:0006936	muscle contraction	19/443	349/18800	0.000663595	0.0104202	0.00864119	TNNT3/ATP8A2/ABAT/KCNA5/KLHL41/SSTR2/AGT/KCNH2/ANK2/GNAO1/KCNJ3/TACR1/SCN3B/EDN3/TMOD1/KCNB2/CHRNB2/CHGA/TCAP	19
BP	GO:0051962	positive regulation of nervous system development	16/443	270/18800	0.000711022	0.011117	0.00921904	LRRC4B/NEURL1/CAMK2B/CLSTN2/PAX6/MAPT/HAP1/PAK3/ADGRB3/MAP6/RND2/NKX2-2/RELN/LRRN3/ASCL1/NKX6-1	16
BP	GO:0048268	clathrin coat assembly	4/443	18/18800	0.000715878	0.0111451	0.00924233	CALY/NSG1/SNAP91/NSG2	4
BP	GO:0007204	positive regulation of cytosolic calcium ion concentration	18/443	325/18800	0.000748719	0.0116067	0.00962519	RIC3/ADCYAP1/ADCYAP1R1/AGT/HAP1/AVPR1B/JPH3/CACNA1B/CACNA1A/ANK2/GIPR/AGTR1/TACR1/JPH4/MCOLN3/DLG4/FFAR1/NTSR1	18
BP	GO:0055074	calcium ion homeostasis	23/443	468/18800	0.000780986	0.0120556	0.00999746	RIC3/ADCYAP1/KCNA5/ADCYAP1R1/AGT/HAP1/AVPR1B/JPH3/CACNA1B/SV2A/CACNA1A/ANK2/GIPR/AGTR1/TACR1/JPH4/MCOLN3/KL/EDN3/DLG4/FFAR1/NTSR1/SCGN	23
BP	GO:1990138	neuron projection extension	12/443	172/18800	0.000801085	0.0123137	0.0102115	NRCAM/SYT4/OLFM1/MAPT/SH3GL2/UNC13A/RIMS2/MAP2/TRIM46/SLIT1/EDN3/NKX6-1	12
BP	GO:0060047	heart contraction	15/443	247/18800	0.000805826	0.0123346	0.0102287	KCNA5/KCNH6/AGT/ISL1/KCNH2/ATP1B2/ANK2/SPTBN4/KCNJ3/SCN3B/GCH1/EDN3/CHGA/RGS4/TCAP	15
BP	GO:0043954	cellular component maintenance	7/443	65/18800	0.000824514	0.0125678	0.0104222	PCLO/ADGRB3/RAB3A/DLG4/CBLN4/BSN/C1QL1	7
BP	GO:0071868	cellular response to monoamine stimulus	9/443	105/18800	0.000842625	0.0126811	0.0105161	CALY/NSG1/GNAZ/APLP1/GNG2/GNAO1/ADIPOQ/NSG2/RGS4	9
BP	GO:0071870	cellular response to catecholamine stimulus	9/443	105/18800	0.000842625	0.0126811	0.0105161	CALY/NSG1/GNAZ/APLP1/GNG2/GNAO1/ADIPOQ/NSG2/RGS4	9
BP	GO:0051650	establishment of vesicle localization	12/443	173/18800	0.000842902	0.0126811	0.0105161	SYT4/SNAP91/HAP1/AP3B2/CNIH2/MAP2/TRIM46/RAB3A/KIF1A/KIF5C/DYNC1I1/KIF5A	12
BP	GO:0090183	regulation of kidney development	5/443	32/18800	0.000845871	0.0126811	0.0105161	RET/AGT/OSR1/WNT4/ADIPOQ	5
BP	GO:0048638	regulation of developmental growth	18/443	329/18800	0.000861651	0.0127651	0.0105858	NRCAM/SYT4/ATP8A2/OLFM1/MAPT/SLC6A4/ARX/GHR/UNC13A/RND2/RIMS2/SPTBN4/MAP2/TRIM46/SLIT1/PI16/RGS4/NKX6-1	18
BP	GO:0099111	microtubule-based transport	13/443	198/18800	0.000868566	0.0127651	0.0105858	CALY/MAPT/DNAI1/HAP1/AP3B2/CNIH2/MAP2/TRIM46/UCHL1/KIF1A/KIF5C/DYNC1I1/KIF5A	13
BP	GO:0003044	regulation of systemic arterial blood pressure mediated by a chemical signal	6/443	48/18800	0.000878599	0.0127651	0.0105858	AGT/AVPR1B/AGTR1/TACR1/EDN3/SERPINF2	6
BP	GO:0016082	synaptic vesicle priming	4/443	19/18800	0.000890019	0.0127651	0.0105858	SNAP25/SV2A/UNC13A/RAB3A	4
BP	GO:0048490	anterograde synaptic vesicle transport	4/443	19/18800	0.000890019	0.0127651	0.0105858	AP3B2/CNIH2/MAP2/TRIM46	4
BP	GO:0086014	atrial cardiac muscle cell action potential	4/443	19/18800	0.000890019	0.0127651	0.0105858	KCNA5/ANK2/KCNJ3/SCN3B	4
BP	GO:0086026	atrial cardiac muscle cell to AV node cell signaling	4/443	19/18800	0.000890019	0.0127651	0.0105858	KCNA5/ANK2/KCNJ3/SCN3B	4
BP	GO:0086066	atrial cardiac muscle cell to AV node cell communication	4/443	19/18800	0.000890019	0.0127651	0.0105858	KCNA5/ANK2/KCNJ3/SCN3B	4
BP	GO:0099514	synaptic vesicle cytoskeletal transport	4/443	19/18800	0.000890019	0.0127651	0.0105858	AP3B2/CNIH2/MAP2/TRIM46	4
BP	GO:0099517	synaptic vesicle transport along microtubule	4/443	19/18800	0.000890019	0.0127651	0.0105858	AP3B2/CNIH2/MAP2/TRIM46	4
BP	GO:0099590	neurotransmitter receptor internalization	4/443	19/18800	0.000890019	0.0127651	0.0105858	CALY/HPCA/SNAP25/ARC	4
BP	GO:0099175	regulation of postsynapse organization	8/443	86/18800	0.000950779	0.0135831	0.0112641	LRRC4B/NRCAM/CAMK2B/PAK3/RELN/KIF1A/ARC/SRCIN1	8
BP	GO:0007218	neuropeptide signaling pathway	9/443	108/18800	0.00103109	0.0145592	0.0120736	ADCYAP1/NTS/SSTR2/CPE/SSTR3/PTGDR2/SCG5/PCSK1N/NTSR1	9
BP	GO:0071867	response to monoamine	9/443	108/18800	0.00103109	0.0145592	0.0120736	CALY/NSG1/GNAZ/APLP1/GNG2/GNAO1/ADIPOQ/NSG2/RGS4	9
BP	GO:0071869	response to catecholamine	9/443	108/18800	0.00103109	0.0145592	0.0120736	CALY/NSG1/GNAZ/APLP1/GNG2/GNAO1/ADIPOQ/NSG2/RGS4	9
BP	GO:0009991	response to extracellular stimulus	23/443	479/18800	0.00106477	0.0149766	0.0124198	ACVR1C/GCGR/PRKCG/SLC6A4/SSTR2/PDK4/GHR/PCSK1/GIPR/WNT4/ELAPOR1/SSTR3/UCN3/ADIPOQ/SST/PCSK1N/KL/NIM1K/SFRP1/LPL/ASCL1/BRSK1/VGF	23
BP	GO:0050709	negative regulation of protein secretion	7/443	68/18800	0.00108089	0.015145	0.0125594	SYT4/ACVR1C/ABCC8/KCNJ11/SFRP1/CHGA/SRCIN1	7
BP	GO:1903307	positive regulation of regulated secretory pathway	6/443	50/18800	0.0010936	0.0152644	0.0126584	SYT4/SYT7/CDK5R2/RAB3A/SLC4A8/SCAMP5	6
BP	GO:0046676	negative regulation of insulin secretion	5/443	34/18800	0.00112452	0.015636	0.0129666	ACVR1C/ABCC8/KCNJ11/SFRP1/CHGA	5
BP	GO:1990778	protein localization to cell periphery	18/443	337/18800	0.00113179	0.0156772	0.0130008	TRARG1/NSG1/NFASC/EFR3B/RAB26/SNAP25/DPP6/ANK2/SPTBN4/CPLX1/RAB3C/SCN3B/ADIPOQ/RAB3A/PACSIN1/DLG4/KCNB2/FYB2	18
BP	GO:0031503	protein-containing complex localization	11/443	155/18800	0.00113869	0.015713	0.0130304	CALY/NSG1/HPCA/CNIH2/SNAP25/CPLX1/RELN/KIF5C/ARC/DLG4/KIF5A	11
BP	GO:0042445	hormone metabolic process	14/443	230/18800	0.00116438	0.0160069	0.0132741	CYP11A1/PCSK2/GNB3/CYP21A2/GHR/PCSK1/CYP2C8/TTR/WNT4/CPE/SCG5/PCSK1N/SLC30A8/RDH12	14
BP	GO:0006816	calcium ion transport	21/443	424/18800	0.00118402	0.0162157	0.0134473	PLP1/CAMK2B/ADCYAP1R1/CACNA2D2/AGT/HAP1/CBARP/HPCA/JPH3/CACNA1B/CACNA1A/CACNA2D3/ANK2/GCK/JPH4/MCOLN3/MRLN/FFAR1/CHRNB2/NTSR1/RGS4	21
BP	GO:0003015	heart process	15/443	257/18800	0.00120232	0.0164046	0.013604	KCNA5/KCNH6/AGT/ISL1/KCNH2/ATP1B2/ANK2/SPTBN4/KCNJ3/SCN3B/GCH1/EDN3/CHGA/RGS4/TCAP	15
BP	GO:0009409	response to cold	6/443	51/18800	0.00121517	0.0165181	0.0136981	PLIN1/RGS7/PCSK1N/LPL/VGF/SLC25A27	6
BP	GO:0055067	monovalent inorganic cation homeostasis	11/443	157/18800	0.00126353	0.0171117	0.0141903	KCNA5/AGT/SLC4A10/KCNH2/AVPR1B/PDK4/ATP1B2/AGTR1/TACR1/SLC12A5/SLC4A8	11
BP	GO:0006874	cellular calcium ion homeostasis	22/443	456/18800	0.00127795	0.0172428	0.0142991	RIC3/ADCYAP1/KCNA5/ADCYAP1R1/AGT/HAP1/AVPR1B/JPH3/CACNA1B/SV2A/CACNA1A/ANK2/GIPR/AGTR1/TACR1/JPH4/MCOLN3/EDN3/DLG4/FFAR1/NTSR1/SCGN	22
BP	GO:0032890	regulation of organic acid transport	7/443	70/18800	0.00128393	0.0172596	0.014313	SYT4/ABAT/AGT/AVPR1B/SV2A/NTSR1/RGS4	7
BP	GO:0031346	positive regulation of cell projection organization	18/443	341/18800	0.00129196	0.0173037	0.0143495	RET/NEURL1/CAMK2B/ATP8A2/ENPP2/MAPT/AGT/HAP1/PAK3/ATP1B2/MAP6/RND2/TENM2/RELN/NDRG4/PACSIN1/ELAVL4/DLG4	18
BP	GO:0008090	retrograde axonal transport	4/443	21/18800	0.00132402	0.0176682	0.0146518	CALY/HAP1/KIF1A/KIF5A	4
BP	GO:0009063	cellular amino acid catabolic process	9/443	112/18800	0.00133406	0.0177372	0.014709	ABAT/HDC/QDPR/HMGCLL1/PRODH2/PIPOX/ACMSD/FTCD/CDO1	9
BP	GO:0007215	glutamate receptor signaling pathway	6/443	52/18800	0.0013468	0.0177768	0.0147419	PLP1/GRIK5/GRIA3/NECAB2/GRIA2/FRRS1L	6
BP	GO:0086009	membrane repolarization	6/443	52/18800	0.0013468	0.0177768	0.0147419	KCNA5/KCNH6/KCNH2/ATP1B2/ANK2/KCNJ3	6
BP	GO:0060560	developmental growth involved in morphogenesis	14/443	234/18800	0.00137163	0.0180245	0.0149473	NRCAM/SYT4/OLFM1/MAPT/SH3GL2/UNC13A/RND2/RIMS2/MAP2/TRIM46/SLIT1/EDN3/SFRP1/NKX6-1	14
BP	GO:0045666	positive regulation of neuron differentiation	8/443	91/18800	0.00137546	0.0180245	0.0149473	NRCAM/PCP4/NAP1L2/BRINP1/NKX2-2/NEUROD1/ASCL1/NKX6-1	8
BP	GO:0097305	response to alcohol	14/443	235/18800	0.00142801	0.018646	0.0154627	ADCY1/ABAT/ADCYAP1R1/ADCY2/GNG2/DBH/TACR1/UCN3/ADIPOQ/RGS7/CDO1/SFRP1/CHRNB2/RGS4	14
BP	GO:0030534	adult behavior	10/443	136/18800	0.0014468	0.0188239	0.0156102	SDK1/ABAT/DBH/EFNB3/SPTBN4/SEZ6/UCHL1/TMOD1/CHRNB2/NTSR1	10
BP	GO:0006904	vesicle docking involved in exocytosis	5/443	36/18800	0.0014659	0.0190018	0.0157578	SNAP25/UNC13A/RAB3C/RAB3A/CPLX2	5
BP	GO:0002065	columnar/cuboidal epithelial cell differentiation	8/443	92/18800	0.00147612	0.0190018	0.0157578	RFX6/PAX6/NKX2-2/WNT4/NEUROD1/INSM1/ASCL1/NKX6-1	8
BP	GO:1903035	negative regulation of response to wounding	8/443	92/18800	0.00147612	0.0190018	0.0157578	ABAT/MMRN1/APOH/ABCC8/WNT4/RTN4RL1/KLKB1/SERPINF2	8
BP	GO:0007620	copulation	4/443	22/18800	0.00158841	0.0201427	0.0167039	ABAT/SLC6A4/TACR1/VGF	4
BP	GO:0035235	ionotropic glutamate receptor signaling pathway	4/443	22/18800	0.00158841	0.0201427	0.0167039	PLP1/GRIK5/GRIA3/GRIA2	4
BP	GO:1990806	ligand-gated ion channel signaling pathway	4/443	22/18800	0.00158841	0.0201427	0.0167039	PLP1/GRIK5/GRIA3/GRIA2	4
BP	GO:0051051	negative regulation of transport	22/443	464/18800	0.00159157	0.0201427	0.0167039	SYT4/ABAT/ACVR1C/CBARP/KCNH2/OSR1/CNIH2/NECAB2/ABCC8/ADIPOQ/MRLN/WNK4/PACSIN1/KCNJ11/CRH/SFRP1/DLG4/SCAMP5/CHGA/NTSR1/RGS4/SRCIN1	22
BP	GO:0072503	cellular divalent inorganic cation homeostasis	23/443	494/18800	0.0015924	0.0201427	0.0167039	RIC3/ADCYAP1/KCNA5/ADCYAP1R1/AGT/HAP1/AVPR1B/JPH3/CACNA1B/SV2A/CACNA1A/ANK2/GIPR/AGTR1/TACR1/JPH4/MCOLN3/EDN3/DLG4/FFAR1/NTSR1/SLC30A8/SCGN	23
BP	GO:0050768	negative regulation of neurogenesis	10/443	140/18800	0.00179738	0.0226533	0.0187859	SYT4/PAX6/BRINP1/ABCC8/EFNB3/MAP2/TRIM46/ASCL2/SLIT1/NKX6-1	10
BP	GO:0060998	regulation of dendritic spine development	6/443	55/18800	0.00180756	0.0226533	0.0187859	SDK1/NEURL1/CAMK2B/PAK3/RELN/KIF1A	6
BP	GO:0032411	positive regulation of transporter activity	9/443	117/18800	0.00180953	0.0226533	0.0187859	HAP1/ATP1B2/ABCC8/ANK2/RELN/ADIPOQ/WNK4/ARC/NTSR1	9
BP	GO:0014051	gamma-aminobutyric acid secretion	3/443	11/18800	0.00186234	0.0229206	0.0190075	ABAT/SV2A/NTSR1	3
BP	GO:0051610	serotonin uptake	3/443	11/18800	0.00186234	0.0229206	0.0190075	SLC29A4/SLC6A4/SLC18A2	3
BP	GO:0070471	uterine smooth muscle contraction	3/443	11/18800	0.00186234	0.0229206	0.0190075	ABAT/AGT/TACR1	3
BP	GO:0086070	SA node cell to atrial cardiac muscle cell communication	3/443	11/18800	0.00186234	0.0229206	0.0190075	KCNA5/ANK2/SCN3B	3
BP	GO:0099171	presynaptic modulation of chemical synaptic transmission	3/443	11/18800	0.00186234	0.0229206	0.0190075	SYT4/PRKCG/RAB26	3
BP	GO:0007617	mating behavior	5/443	38/18800	0.00187799	0.0230354	0.0191027	ABAT/SLC6A4/MAPK8IP2/TACR1/VGF	5
BP	GO:0097164	ammonium ion metabolic process	4/443	23/18800	0.00188739	0.0230363	0.0191034	SLC29A4/HDC/DDC/TPH1	4
BP	GO:0009410	response to xenobiotic stimulus	20/443	411/18800	0.00189071	0.0230363	0.0191034	RET/ADCY1/ABAT/ADCYAP1R1/SLC6A4/KCNH2/DDC/PCSK1/CYP2C8/ABCC8/NEUROD1/ADIPOQ/SLC12A5/UCHL1/KCNJ11/SST/CERS1/SFRP1/LPL/NKX6-1	20
BP	GO:0098659	inorganic cation import across plasma membrane	9/443	118/18800	0.00191915	0.0232274	0.0192619	KCNH2/CACNA1B/ATP1B2/CACNA1A/KCNJ3/HCN2/WNK4/SLC12A5/KCNJ11	9
BP	GO:0099587	inorganic ion import across plasma membrane	9/443	118/18800	0.00191915	0.0232274	0.0192619	KCNH2/CACNA1B/ATP1B2/CACNA1A/KCNJ3/HCN2/WNK4/SLC12A5/KCNJ11	9
BP	GO:1901617	organic hydroxy compound biosynthetic process	14/443	243/18800	0.00195255	0.0235534	0.0195323	ADCYAP1R1/HDC/QDPR/PNMT/AVPR1B/DDC/DBH/WNT4/STAR/GCH1/TPH1/KL/INSM1/NTSR1	14
BP	GO:0045471	response to ethanol	9/443	119/18800	0.00203401	0.0244551	0.02028	ABAT/ADCYAP1R1/DBH/TACR1/ADIPOQ/RGS7/CDO1/CHRNB2/RGS4	9
BP	GO:0061045	negative regulation of wound healing	7/443	76/18800	0.00207587	0.0248763	0.0206293	ABAT/MMRN1/APOH/ABCC8/WNT4/KLKB1/SERPINF2	7
BP	GO:0045823	positive regulation of heart contraction	5/443	39/18800	0.0021131	0.025157	0.0208621	SCN3B/GCH1/EDN3/CHGA/RGS4	5
BP	GO:0098815	modulation of excitatory postsynaptic potential	5/443	39/18800	0.0021131	0.025157	0.0208621	RIMS2/RELN/CELF4/DLG4/RGS4	5
BP	GO:0048278	vesicle docking	6/443	57/18800	0.00217519	0.0258118	0.0214051	SNAP25/UNC13A/RAB3C/RAB3A/NDRG4/CPLX2	6
BP	GO:0060291	long-term synaptic potentiation	8/443	98/18800	0.00220917	0.0261298	0.0216689	ADCY1/NSG1/PRKCG/SNAP25/MPP2/RELN/ARC/SCGN	8
BP	GO:0003081	regulation of systemic arterial blood pressure by renin-angiotensin	4/443	24/18800	0.00222318	0.0262105	0.0217357	AGT/AGTR1/TACR1/SERPINF2	4
BP	GO:0051961	negative regulation of nervous system development	10/443	145/18800	0.00232901	0.0273696	0.0226969	SYT4/PAX6/BRINP1/ABCC8/EFNB3/MAP2/TRIM46/ASCL2/SLIT1/NKX6-1	10
BP	GO:0019932	second-messenger-mediated signaling	16/443	303/18800	0.00234404	0.0274576	0.02277	ADCY1/NFATC1/ADCYAP1/RASD1/ADCYAP1R1/MAPT/ADCY2/RUNDC3A/AGT/HPCA/ANK2/GIPR/AGTR1/NEUROD1/PTGDR2/EDN3	16
BP	GO:0099622	cardiac muscle cell membrane repolarization	5/443	40/18800	0.00236897	0.0275724	0.0228651	KCNA5/KCNH6/KCNH2/ANK2/KCNJ3	5
BP	GO:1903524	positive regulation of blood circulation	5/443	40/18800	0.00236897	0.0275724	0.0228651	SCN3B/GCH1/EDN3/CHGA/RGS4	5
BP	GO:0034329	cell junction assembly	20/443	420/18800	0.002429	0.0276906	0.0229631	SDK1/LRRC4B/NRCAM/CDH10/CLSTN2/LHFPL4/AGT/PCLO/LRRC4/ADGRB3/ANK2/WNT4/GABRB3/LRRN3/SLIT1/SFRP1/CBLN4/BSN/CHRNB2/COL17A1	20
BP	GO:0009950	dorsal/ventral axis specification	3/443	12/18800	0.00243993	0.0276906	0.0229631	PAX6/CXXC4/SFRP1	3
BP	GO:0014049	positive regulation of glutamate secretion	3/443	12/18800	0.00243993	0.0276906	0.0229631	SYT4/AVPR1B/NTSR1	3
BP	GO:0021781	glial cell fate commitment	3/443	12/18800	0.00243993	0.0276906	0.0229631	PAX6/NKX2-2/ASCL1	3
BP	GO:0072148	epithelial cell fate commitment	3/443	12/18800	0.00243993	0.0276906	0.0229631	ARX/NKX2-2/NEUROD1	3
BP	GO:0098884	postsynaptic neurotransmitter receptor internalization	3/443	12/18800	0.00243993	0.0276906	0.0229631	CALY/HPCA/ARC	3
BP	GO:0140239	postsynaptic endocytosis	3/443	12/18800	0.00243993	0.0276906	0.0229631	CALY/HPCA/ARC	3
BP	GO:1901142	insulin metabolic process	3/443	12/18800	0.00243993	0.0276906	0.0229631	PCSK2/CPE/SLC30A8	3
BP	GO:0062013	positive regulation of small molecule metabolic process	10/443	146/18800	0.00244912	0.0277085	0.022978	ADCYAP1R1/GPD1/AVPR1B/MLXIPL/GCK/WNT4/STAR/ADIPOQ/GUCA1C/NTSR1	10
BP	GO:0060074	synapse maturation	4/443	25/18800	0.00259796	0.0291211	0.0241495	NEURL1/CAMK2B/RELN/SEZ6	4
BP	GO:2000311	regulation of AMPA receptor activity	4/443	25/18800	0.00259796	0.0291211	0.0241495	MAPK8IP2/CNIH2/RELN/ARC	4
BP	GO:2000463	positive regulation of excitatory postsynaptic potential	4/443	25/18800	0.00259796	0.0291211	0.0241495	RIMS2/RELN/DLG4/RGS4	4
BP	GO:0051924	regulation of calcium ion transport	14/443	251/18800	0.00262777	0.0293649	0.0243516	PLP1/CAMK2B/ADCYAP1R1/AGT/HAP1/CBARP/HPCA/JPH3/ANK2/JPH4/MRLN/FFAR1/NTSR1/RGS4	14
BP	GO:0021983	pituitary gland development	5/443	41/18800	0.00264663	0.0294852	0.0244514	PAX6/NR0B1/ISL1/PCSK1/WNT4	5
BP	GO:0097061	dendritic spine organization	7/443	80/18800	0.00278418	0.0309231	0.0256438	CAMK2B/PAK3/RELN/KIF1A/ARC/DLG4/SRCIN1	7
BP	GO:0010976	positive regulation of neuron projection development	10/443	150/18800	0.00298019	0.0329766	0.0273467	RET/CAMK2B/ATP8A2/AGT/PAK3/ATP1B2/RELN/NDRG4/PACSIN1/ELAVL4	10
BP	GO:0021675	nerve development	7/443	81/18800	0.00298718	0.0329766	0.0273467	RET/PRKCG/NGFR/ISL1/MAFB/NKX2-2/CHRNB2	7
BP	GO:0021895	cerebral cortex neuron differentiation	4/443	26/18800	0.00301389	0.033171	0.0275079	ARX/CHD5/ELAVL4/ASCL1	4
BP	GO:0072659	protein localization to plasma membrane	15/443	283/18800	0.00305792	0.0335543	0.0278258	TRARG1/NSG1/NFASC/EFR3B/RAB26/DPP6/ANK2/SPTBN4/RAB3C/SCN3B/ADIPOQ/RAB3A/PACSIN1/KCNB2/FYB2	15
BP	GO:0015816	glycine transport	3/443	13/18800	0.00311681	0.0340977	0.0282764	SLC6A17/SLC7A8/RGS4	3
BP	GO:1901652	response to peptide	22/443	491/18800	0.0031797	0.0346816	0.0287606	CYP11A1/ACVR1C/TRARG1/GCGR/NGFR/DNAI1/AGT/PDK4/GHR/CACNA1B/PCSK1/ABCC8/CACNA1A/GCK/AGTR1/MIR106B/ADIPOQ/KL/CDO1/LPL/VGF/NKX6-1	22
BP	GO:0035725	sodium ion transmembrane transport	11/443	177/18800	0.00324732	0.0353134	0.0292845	SLC6A4/SLC4A10/OSR1/ATP1B2/ASIC3/HCN2/SCN3B/WNK4/SLC6A17/SLC4A8/FGF14	11
BP	GO:0001709	cell fate determination	5/443	43/18800	0.00327149	0.0354703	0.0294147	PAX6/ISL1/NKX2-2/DSCAML1/ASCL1	5
BP	GO:1904950	negative regulation of establishment of protein localization	9/443	128/18800	0.00333366	0.0360372	0.0298848	SYT4/ACVR1C/MAPT/ABCC8/ADIPOQ/KCNJ11/SFRP1/CHGA/SRCIN1	9
BP	GO:0006906	vesicle fusion	8/443	105/18800	0.00339624	0.036605	0.0303557	SYT4/TRARG1/GRIK5/SYT7/SNAP25/CPLX1/RAB3A/CPLX2	8
BP	GO:0045921	positive regulation of exocytosis	7/443	83/18800	0.00342696	0.0368272	0.0305399	SYT4/SYT7/CDK5R2/RAB3A/CADPS/SLC4A8/SCAMP5	7
BP	GO:0010460	positive regulation of heart rate	4/443	27/18800	0.00347308	0.0371039	0.0307694	SCN3B/GCH1/EDN3/RGS4	4
BP	GO:1902932	positive regulation of alcohol biosynthetic process	4/443	27/18800	0.00347308	0.0371039	0.0307694	ADCYAP1R1/AVPR1B/WNT4/NTSR1	4
BP	GO:0051656	establishment of organelle localization	19/443	404/18800	0.00353133	0.0375748	0.0311598	SYT4/SNAP91/PAX6/MAPT/HAP1/FMN2/AP3B2/CNIH2/MAP2/TRIM46/RAB3A/SLIT1/UCHL1/KIF1A/CPLX2/KIF5C/DYNC1I1/KIF5A/CHGA	19
BP	GO:0008361	regulation of cell size	11/443	179/18800	0.00353778	0.0375748	0.0311598	RET/NRCAM/OLFM1/GNB3/MAPT/RND2/MAP2/TRIM46/SLC12A5/SLIT1/NKX6-1	11
BP	GO:0050770	regulation of axonogenesis	10/443	154/18800	0.00359936	0.0380123	0.0315227	RET/MAPT/PAK3/MAP6/RND2/EFNB3/MAP2/TRIM46/SLIT1/BRSK1	10
BP	GO:0032414	positive regulation of ion transmembrane transporter activity	8/443	106/18800	0.00359985	0.0380123	0.0315227	HAP1/ATP1B2/ABCC8/ANK2/RELN/WNK4/ARC/NTSR1	8
BP	GO:0070542	response to fatty acid	6/443	63/18800	0.00361941	0.0381084	0.0316024	PDK4/PCSK1/GIPR/ADIPOQ/LPL/FFAR1	6
BP	GO:1905952	regulation of lipid localization	10/443	155/18800	0.00376906	0.0395697	0.0328142	DISP3/VSTM2A/ATP8A2/AGT/AVPR1B/AGTR1/ADIPOQ/CRH/LPL/NTSR1	10
BP	GO:0051917	regulation of fibrinolysis	3/443	14/18800	0.00389802	0.0403012	0.0334208	APOH/KLKB1/SERPINF2	3
BP	GO:0060732	positive regulation of inositol phosphate biosynthetic process	3/443	14/18800	0.00389802	0.0403012	0.0334208	ADCYAP1R1/AVPR1B/NTSR1	3
BP	GO:0072578	neurotransmitter-gated ion channel clustering	3/443	14/18800	0.00389802	0.0403012	0.0334208	LHFPL4/RELN/DLG4	3
BP	GO:0090128	regulation of synapse maturation	3/443	14/18800	0.00389802	0.0403012	0.0334208	NEURL1/CAMK2B/RELN	3
BP	GO:0050886	endocrine process	7/443	85/18800	0.00391442	0.0403012	0.0334208	AGT/AVPR1B/AGTR1/TACR1/CRH/EDN3/SERPINF2	7
BP	GO:0048814	regulation of dendrite morphogenesis	6/443	64/18800	0.00391617	0.0403012	0.0334208	CAMK2B/PAK3/ADGRB3/RELN/KNDC1/CHRNB2	6
BP	GO:0048857	neural nucleus development	6/443	64/18800	0.00391617	0.0403012	0.0334208	PLP1/CDK5R2/INA/ARX/ASCL1/CHRNB2	6
BP	GO:0060284	regulation of cell development	22/443	500/18800	0.00394262	0.0403255	0.0334409	RET/SYT4/NEURL1/CAMK2B/PAX6/MAPT/HAP1/PAK3/BRINP1/MAP6/ABCC8/RND2/EFNB3/NKX2-2/RELN/MAP2/TRIM46/ADIPOQ/ASCL2/SLIT1/ASCL1/NKX6-1	22
BP	GO:0001835	blastocyst hatching	4/443	28/18800	0.00397759	0.0403255	0.0334409	PPP4R4/PEMT/SLC25A34/FBLL1	4
BP	GO:0035188	hatching	4/443	28/18800	0.00397759	0.0403255	0.0334409	PPP4R4/PEMT/SLC25A34/FBLL1	4
BP	GO:0071684	organism emergence from protective structure	4/443	28/18800	0.00397759	0.0403255	0.0334409	PPP4R4/PEMT/SLC25A34/FBLL1	4
BP	GO:0032892	positive regulation of organic acid transport	5/443	45/18800	0.00399602	0.0403255	0.0334409	SYT4/ABAT/AGT/AVPR1B/NTSR1	5
BP	GO:0089718	amino acid import across plasma membrane	5/443	45/18800	0.00399602	0.0403255	0.0334409	SLC7A2/AGT/SLC7A8/NTSR1/RGS4	5
BP	GO:1900271	regulation of long-term synaptic potentiation	5/443	45/18800	0.00399602	0.0403255	0.0334409	ADCY1/NSG1/RELN/ARC/SCGN	5
BP	GO:0061387	regulation of extent of cell growth	8/443	108/18800	0.00403532	0.0406095	0.0336765	NRCAM/OLFM1/MAPT/RND2/MAP2/TRIM46/SLIT1/NKX6-1	8
BP	GO:0055001	muscle cell development	11/443	183/18800	0.00418105	0.0419602	0.0347966	TNNT3/KLHL41/AGT/ISL1/ANK2/WNT10B/UCHL1/TMOD1/PI16/RGS4/TCAP	11
BP	GO:0090174	organelle membrane fusion	8/443	109/18800	0.00426774	0.0427125	0.0354205	SYT4/TRARG1/GRIK5/SYT7/SNAP25/CPLX1/RAB3A/CPLX2	8
BP	GO:0021517	ventral spinal cord development	5/443	46/18800	0.00439825	0.0438981	0.0364037	PAX6/ISL1/NKX2-2/RELN/ASCL1	5
BP	GO:0010232	vascular transport	7/443	87/18800	0.00445274	0.0441998	0.0366538	SLC29A4/SLC7A2/AVPR1B/ATP1B2/SLC6A17/SLC4A8/SLC7A8	7
BP	GO:0150104	transport across blood-brain barrier	7/443	87/18800	0.00445274	0.0441998	0.0366538	SLC29A4/SLC7A2/AVPR1B/ATP1B2/SLC6A17/SLC4A8/SLC7A8	7
BP	GO:0002068	glandular epithelial cell development	4/443	29/18800	0.00452943	0.0447173	0.037083	PAX6/NKX2-2/INSM1/NKX6-1	4
BP	GO:0099625	ventricular cardiac muscle cell membrane repolarization	4/443	29/18800	0.00452943	0.0447173	0.037083	KCNH6/KCNH2/ANK2/KCNJ3	4
BP	GO:0006140	regulation of nucleotide metabolic process	7/443	88/18800	0.00474198	0.0465147	0.0385735	GPD1/PDK4/HPCA/MLXIPL/GCK/ACMSD/GUCA1C	7
BP	GO:0042415	norepinephrine metabolic process	3/443	15/18800	0.00478809	0.0465147	0.0385735	DBH/KL/INSM1	3
BP	GO:0042976	activation of Janus kinase activity	3/443	15/18800	0.00478809	0.0465147	0.0385735	AGT/GHR/PRLR	3
BP	GO:0048311	mitochondrion distribution	3/443	15/18800	0.00478809	0.0465147	0.0385735	ATCAY/MAPT/HAP1	3
BP	GO:0098969	neurotransmitter receptor transport to postsynaptic membrane	3/443	15/18800	0.00478809	0.0465147	0.0385735	NSG1/SNAP25/CPLX1	3
BP	GO:2000846	regulation of corticosteroid hormone secretion	3/443	15/18800	0.00478809	0.0465147	0.0385735	AGT/AGTR1/CRH	3
BP	GO:0042220	response to cocaine	5/443	47/18800	0.0048285	0.0466584	0.0386927	SDK1/ABAT/ELAVL4/CHRNB2/RGS4	5
BP	GO:0045776	negative regulation of blood pressure	5/443	47/18800	0.0048285	0.0466584	0.0386927	ABAT/ADIPOQ/GCH1/KL/NTSR1	5
BP	GO:0044070	regulation of anion transport	7/443	89/18800	0.00504515	0.0484947	0.0402155	SYT4/ABAT/AGT/AVPR1B/SV2A/NTSR1/RGS4	7
BP	GO:0106027	neuron projection organization	7/443	89/18800	0.00504515	0.0484947	0.0402155	CAMK2B/PAK3/RELN/KIF1A/ARC/DLG4/SRCIN1	7
BP	GO:0001975	response to amphetamine	4/443	30/18800	0.00513054	0.0488004	0.040469	DBH/RGS7/SLC18A2/RGS4	4
BP	GO:0048665	neuron fate specification	4/443	30/18800	0.00513054	0.0488004	0.040469	FEV/ISL1/NKX2-2/ASCL1	4
BP	GO:0086011	membrane repolarization during action potential	4/443	30/18800	0.00513054	0.0488004	0.040469	KCNA5/KCNH6/KCNH2/KCNJ3	4
BP	GO:0099623	regulation of cardiac muscle cell membrane repolarization	4/443	30/18800	0.00513054	0.0488004	0.040469	KCNA5/KCNH6/KCNH2/ANK2	4
CC	GO:0098793	presynapse	59/473	492/19594	1.23261e-24	4.93045e-22	3.91841e-22	LRRC4B/SYT4/ATCAY/CDH10/SYN1/SLC29A4/GRIK5/SYP/NTS/SNAP91/PRKCG/LGI3/SYT7/RAB26/PTPRN/SLC6A4/SYNGR4/SLC4A10/HAP1/CBARP/AVPR1B/SNAP25/PCLO/DDC/PCSK1/SV2A/SH3GL2/UNC13A/ABCC8/EFNB3/RIMS2/SNCB/KCNJ3/CPLX1/DNAJC6/UCN3/RAB3C/SYT5/RAB3A/CADPS/SVOP/SLC6A17/BAIAP3/PACSIN1/CPLX2/AMPH/SLC4A8/KCNA6/DLG4/TRIM9/SCAMP5/BSN/SLC18A2/C1QL1/BRSK1/CHRNB2/NTSR1/SRCIN1/SCGN	59
CC	GO:0043025	neuronal cell body	51/473	482/19594	5.54581e-19	1.10916e-16	8.81492e-17	ASTN1/RET/SYT4/NEURL1/RIC3/ADCYAP1/GRIK5/OLFM1/S100B/PCSK2/NGFR/MAPT/PTPRN/SLC4A10/MAPK8IP2/AVPR1B/GHR/HPCA/DDC/CACNA1B/PCSK1/BRINP1/SV2A/CACNA1A/SPTBN4/SNCB/CPLX1/RTN4RL1/SEZ6/MAP2/SYT5/GRIA2/SLC12A5/KNDC1/UCHL1/MAST1/PRPH/CPLX2/SST/KIF5C/CRH/ELAVL4/CRMP1/SLC4A8/ARC/KCNB2/KIF5A/ASCL1/VGF/NTSR1/SRCIN1	51
CC	GO:0150034	distal axon	34/473	270/19594	3.05199e-15	4.06931e-13	3.23403e-13	ATCAY/GRIK5/OLFM1/SYP/NTS/PRKCG/NGFR/CDK5R2/MAPT/PTPRN/SLC4A10/HAP1/CBARP/AVPR1B/SNAP25/PCSK1/UNC13A/TENM2/SNCB/CPLX1/UCN3/MAP2/RAB3A/PACSIN1/CPLX2/KIF5C/ELAVL4/CRMP1/SLC4A8/KCNA6/SLC18A2/BRSK1/NTSR1/SCGN	34
CC	GO:0044306	neuron projection terminus	24/473	129/19594	6.13749e-15	5.3595e-13	4.25939e-13	GRIK5/SYP/NTS/PRKCG/PTPRN/SLC4A10/AVPR1B/PCSK1/UNC13A/SNCB/CPLX1/UCN3/RAB3A/GCH1/UCHL1/PACSIN1/CPLX2/SLC4A8/KCNA6/DLG4/BSN/SLC18A2/NTSR1/SCGN	24
CC	GO:0030133	transport vesicle	41/473	402/19594	6.69937e-15	5.3595e-13	4.25939e-13	SYT4/SYN1/SYP/NTS/SNAP91/PCSK2/LGI3/SYT7/RAB26/PTPRN/SYNGR4/HAP1/CBARP/CNIH2/SNAP25/DDC/DBH/PCSK1/SV2A/UNC13A/MAP6/ABCC8/CPE/RAB3C/SYT5/RAB3A/SVOP/SCG3/SLC6A17/AMPH/SLC4A8/DLG4/TRIM9/SCAMP5/BSN/SLC18A2/BRSK1/VGF/CHGA/SLC30A8/SCGN	41
CC	GO:0008021	synaptic vesicle	28/473	196/19594	3.69439e-14	2.46293e-12	1.95738e-12	SYT4/SYN1/SYP/SNAP91/LGI3/SYT7/RAB26/SYNGR4/HAP1/CBARP/SNAP25/DDC/SV2A/UNC13A/ABCC8/RAB3C/SYT5/RAB3A/SVOP/SLC6A17/AMPH/SLC4A8/DLG4/TRIM9/SCAMP5/BSN/SLC18A2/BRSK1	28
CC	GO:0070382	exocytic vesicle	28/473	214/19594	3.46166e-13	1.97809e-11	1.57206e-11	SYT4/SYN1/SYP/SNAP91/LGI3/SYT7/RAB26/SYNGR4/HAP1/CBARP/SNAP25/DDC/SV2A/UNC13A/ABCC8/RAB3C/SYT5/RAB3A/SVOP/SLC6A17/AMPH/SLC4A8/DLG4/TRIM9/SCAMP5/BSN/SLC18A2/BRSK1	28
CC	GO:0030658	transport vesicle membrane	27/473	205/19594	7.8515e-13	3.92575e-11	3.11994e-11	SYT4/SYN1/SYP/SYT7/RAB26/PTPRN/SYNGR4/CBARP/CNIH2/DBH/SV2A/UNC13A/MAP6/ABCC8/CPE/RAB3C/SYT5/RAB3A/SVOP/SCG3/SLC6A17/AMPH/SCAMP5/BSN/SLC18A2/SLC30A8/SCGN	27
CC	GO:0043204	perikaryon	23/473	153/19594	2.47298e-12	1.0991e-10	8.73495e-11	ASTN1/NEURL1/ADCYAP1/GRIK5/OLFM1/PCSK2/NGFR/PTPRN/SLC4A10/AVPR1B/HPCA/PCSK1/CPLX1/RTN4RL1/SLC12A5/KNDC1/PRPH/CPLX2/ELAVL4/CRMP1/KCNB2/KIF5A/NTSR1	23
CC	GO:0043679	axon terminus	20/473	113/19594	3.02907e-12	1.21163e-10	9.62926e-11	GRIK5/SYP/NTS/PRKCG/PTPRN/SLC4A10/AVPR1B/PCSK1/UNC13A/SNCB/CPLX1/UCN3/RAB3A/PACSIN1/CPLX2/SLC4A8/KCNA6/SLC18A2/NTSR1/SCGN	20
CC	GO:0030672	synaptic vesicle membrane	19/473	103/19594	4.95012e-12	1.65004e-10	1.31135e-10	SYT4/SYN1/SYP/SYT7/RAB26/SYNGR4/CBARP/SV2A/UNC13A/ABCC8/RAB3C/SYT5/RAB3A/SVOP/SLC6A17/AMPH/SCAMP5/BSN/SLC18A2	19
CC	GO:0099501	exocytic vesicle membrane	19/473	103/19594	4.95012e-12	1.65004e-10	1.31135e-10	SYT4/SYN1/SYP/SYT7/RAB26/SYNGR4/CBARP/SV2A/UNC13A/ABCC8/RAB3C/SYT5/RAB3A/SVOP/SLC6A17/AMPH/SCAMP5/BSN/SLC18A2	19
CC	GO:0098978	glutamatergic synapse	30/473	319/19594	2.35769e-10	7.25443e-09	5.76536e-09	LRRC4B/ADCY1/NRCAM/SYT4/RGS9/CDH10/CLSTN2/GRIK5/CALY/NSG1/NPTX2/DLGAP3/PAK3/HPCA/CNIH2/SNAP25/PCLO/LRRC4/SV2A/SH3GL2/EFNB3/CPLX1/CADPS/SLC6A17/CPLX2/ELAVL4/SLC4A8/ARC/DLG4/BSN	30
CC	GO:0098984	neuron to neuron synapse	30/473	347/19594	1.77174e-09	5.0621e-08	4.02304e-08	IQSEC3/LRRC4B/ADCY1/NRCAM/NEURL1/RGS9/SYN1/CLSTN2/GRIK5/PRKCG/SYT7/NGFR/MAPK8IP2/DLGAP3/PAK3/CNIH2/PCLO/LRRC4/MPP2/ATP1B2/EFNB3/DNAJC6/GRIA2/SLC4A8/ARC/DLG4/INSYN1/BSN/NTSR1/SRCIN1	30
CC	GO:0097060	synaptic membrane	31/473	373/19594	2.45191e-09	6.53841e-08	5.19632e-08	IQSEC3/LRRC4B/ADCY1/NRCAM/RGS9/CDH10/CLSTN2/GRIK5/SYP/NSG1/SNAP91/PRKCG/SYT7/SLC6A4/LHFPL4/CNIH2/SNAP25/LRRC4/GRIA3/UNC13A/ANK2/TENM2/EFNB3/RIMS2/KCNJ3/GABRB3/GRIA2/SLC4A8/ARC/DLG4/CHRNB2	31
CC	GO:0099572	postsynaptic specialization	28/473	341/19594	1.9164e-08	4.791e-07	3.80758e-07	IQSEC3/LRRC4B/ADCY1/NRCAM/NEURL1/RGS9/CDH10/SYN1/CLSTN2/GRIK5/PRKCG/NGFR/MAPK8IP2/DLGAP3/PAK3/CNIH2/PCLO/LRRC4/MPP2/EFNB3/DNAJC6/GRIA2/ARC/DLG4/INSYN1/BSN/CHRNB2/SRCIN1	28
CC	GO:0034703	cation channel complex	22/473	221/19594	2.18862e-08	5.14968e-07	4.09264e-07	GRIK5/KCNA5/CACNA2D2/KCNH2/CNIH2/CACNA1B/GRIA3/DPP6/ABCC8/CACNA1A/CACNA2D3/KCNJ3/HCN2/SCN3B/GRIA2/KCNIP1/KCNJ11/UNC80/KCNA6/DLG4/KCNB2/KCNMB2	22
CC	GO:0032279	asymmetric synapse	27/473	323/19594	2.37579e-08	5.27953e-07	4.19584e-07	IQSEC3/LRRC4B/ADCY1/NRCAM/NEURL1/RGS9/SYN1/CLSTN2/GRIK5/PRKCG/NGFR/MAPK8IP2/DLGAP3/PAK3/CNIH2/PCLO/LRRC4/MPP2/EFNB3/DNAJC6/GRIA2/SLC4A8/ARC/DLG4/INSYN1/BSN/SRCIN1	27
CC	GO:0014069	postsynaptic density	26/473	318/19594	6.75856e-08	1.42286e-06	1.1308e-06	IQSEC3/LRRC4B/ADCY1/NRCAM/NEURL1/RGS9/SYN1/CLSTN2/GRIK5/PRKCG/NGFR/MAPK8IP2/DLGAP3/PAK3/CNIH2/PCLO/LRRC4/MPP2/EFNB3/DNAJC6/GRIA2/ARC/DLG4/INSYN1/BSN/SRCIN1	26
CC	GO:0043195	terminal bouton	10/473	48/19594	1.75715e-07	3.5143e-06	2.79294e-06	GRIK5/SYP/UNC13A/CPLX1/RAB3A/CPLX2/SLC4A8/SLC18A2/NTSR1/SCGN	10
CC	GO:0120111	neuron projection cytoplasm	13/473	89/19594	2.124e-07	4.04572e-06	3.21528e-06	CALY/MAPT/HAP1/HPCA/AP3B2/MAP2/TRIM46/UCHL1/KIF1A/KIF5C/ARC/DLG4/KIF5A	13
CC	GO:0034702	ion channel complex	24/473	294/19594	2.23326e-07	4.06047e-06	3.227e-06	GRIK5/KCNA5/CACNA2D2/KCNH2/CNIH2/CACNA1B/GRIA3/DPP6/ABCC8/CACNA1A/CACNA2D3/KCNJ3/GABRB3/HCN2/SCN3B/GRIA2/KCNIP1/KCNJ11/UNC80/KCNA6/DLG4/KCNB2/CHRNB2/KCNMB2	24
CC	GO:0098992	neuronal dense core vesicle	6/473	13/19594	2.84943e-07	4.95554e-06	3.93835e-06	SCG2/SYT4/SYT5/CADPS/KIF1A/CHGA	6
CC	GO:0045211	postsynaptic membrane	22/473	271/19594	7.84276e-07	1.28969e-05	1.02496e-05	IQSEC3/LRRC4B/ADCY1/NRCAM/RGS9/CDH10/CLSTN2/GRIK5/NSG1/SLC6A4/LHFPL4/CNIH2/LRRC4/GRIA3/ANK2/TENM2/EFNB3/GABRB3/GRIA2/ARC/DLG4/CHRNB2	22
CC	GO:0099634	postsynaptic specialization membrane	14/473	116/19594	8.06056e-07	1.28969e-05	1.02496e-05	LRRC4B/ADCY1/NRCAM/RGS9/CDH10/CLSTN2/GRIK5/CNIH2/LRRC4/EFNB3/GRIA2/ARC/DLG4/CHRNB2	14
CC	GO:0034705	potassium channel complex	12/473	89/19594	1.50189e-06	2.22503e-05	1.76831e-05	GRIK5/KCNA5/KCNH2/DPP6/ABCC8/KCNJ3/HCN2/KCNIP1/KCNJ11/KCNA6/KCNB2/KCNMB2	12
CC	GO:0098839	postsynaptic density membrane	12/473	89/19594	1.50189e-06	2.22503e-05	1.76831e-05	LRRC4B/ADCY1/NRCAM/RGS9/CLSTN2/GRIK5/CNIH2/LRRC4/EFNB3/GRIA2/ARC/DLG4	12
CC	GO:0031045	dense core granule	7/473	26/19594	2.01948e-06	2.88496e-05	2.29279e-05	SCG2/SYT4/SYT7/SYT5/CADPS/KIF1A/CHGA	7
CC	GO:0098948	intrinsic component of postsynaptic specialization membrane	11/473	80/19594	3.37478e-06	4.65486e-05	3.69939e-05	LRRC4B/ADCY1/NRCAM/CDH10/CLSTN2/GRIK5/CNIH2/LRRC4/EFNB3/DLG4/CHRNB2	11
CC	GO:0098563	intrinsic component of synaptic vesicle membrane	8/473	40/19594	4.2393e-06	5.6524e-05	4.49217e-05	SYT4/SYN1/SYP/RAB26/SV2A/RAB3C/RAB3A/SLC6A17	8
CC	GO:1990351	transporter complex	26/473	399/19594	5.03975e-06	6.43705e-05	5.11576e-05	ATP8A2/GRIK5/KCNA5/CACNA2D2/KCNH2/CNIH2/CACNA1B/GRIA3/DPP6/ATP1B2/ABCC8/CACNA1A/CACNA2D3/KCNJ3/GABRB3/HCN2/SCN3B/GRIA2/KCNIP1/KCNJ11/UNC80/KCNA6/DLG4/KCNB2/CHRNB2/KCNMB2	26
CC	GO:0099146	intrinsic component of postsynaptic density membrane	9/473	54/19594	5.22934e-06	6.43705e-05	5.11576e-05	LRRC4B/ADCY1/NRCAM/CLSTN2/GRIK5/CNIH2/LRRC4/EFNB3/DLG4	9
CC	GO:0099568	cytoplasmic region	20/473	259/19594	5.31057e-06	6.43705e-05	5.11576e-05	CALY/MAPT/DNAI1/HAP1/HPCA/CFAP70/AP3B2/PCLO/UNC13A/RIMS2/MAP2/TRIM46/UCHL1/KIF1A/KIF5C/ARC/DLG4/BSN/KIF5A/SAXO2	20
CC	GO:1902495	transmembrane transporter complex	25/473	377/19594	5.65028e-06	6.64739e-05	5.28293e-05	GRIK5/KCNA5/CACNA2D2/KCNH2/CNIH2/CACNA1B/GRIA3/DPP6/ATP1B2/ABCC8/CACNA1A/CACNA2D3/KCNJ3/GABRB3/HCN2/SCN3B/GRIA2/KCNIP1/KCNJ11/UNC80/KCNA6/DLG4/KCNB2/CHRNB2/KCNMB2	25
CC	GO:0042734	presynaptic membrane	14/473	143/19594	9.78558e-06	0.000111835	8.88795e-05	LRRC4B/CDH10/GRIK5/SYP/SNAP91/SYT7/SLC6A4/SNAP25/UNC13A/EFNB3/RIMS2/KCNJ3/SLC4A8/CHRNB2	14
CC	GO:0048786	presynaptic active zone	10/473	75/19594	1.24434e-05	0.00013826	0.00010988	CDH10/SYN1/SYP/PCLO/SV2A/UNC13A/RIMS2/RAB3A/BSN/BRSK1	10
CC	GO:0099060	integral component of postsynaptic specialization membrane	10/473	77/19594	1.57743e-05	0.000170533	0.000135529	LRRC4B/ADCY1/NRCAM/CDH10/CLSTN2/GRIK5/CNIH2/LRRC4/EFNB3/CHRNB2	10
CC	GO:1904115	axon cytoplasm	9/473	62/19594	1.68166e-05	0.000177017	0.000140682	CALY/MAPT/HAP1/AP3B2/TRIM46/UCHL1/KIF1A/KIF5C/KIF5A	9
CC	GO:0043197	dendritic spine	15/473	172/19594	1.92266e-05	0.000197196	0.000156719	NEURL1/NGFR/MAPT/HAP1/HPCA/CNIH2/LRRC4/MPP2/GRIA3/TENM2/SEZ6/GRIA2/ARC/DLG4/NTSR1	15
CC	GO:0044309	neuron spine	15/473	173/19594	2.05946e-05	0.000205946	0.000163673	NEURL1/NGFR/MAPT/HAP1/HPCA/CNIH2/LRRC4/MPP2/GRIA3/TENM2/SEZ6/GRIA2/ARC/DLG4/NTSR1	15
CC	GO:0060076	excitatory synapse	8/473	51/19594	2.78194e-05	0.000264947	0.000210563	SYP/LRRC4/GRIA3/KCNJ3/GRIA2/ELFN1/DLG4/BSN	8
CC	GO:0099061	integral component of postsynaptic density membrane	8/473	51/19594	2.78194e-05	0.000264947	0.000210563	LRRC4B/ADCY1/NRCAM/CLSTN2/GRIK5/CNIH2/LRRC4/EFNB3	8
CC	GO:0099240	intrinsic component of synaptic membrane	14/473	160/19594	3.49246e-05	0.00032488	0.000258194	LRRC4B/ADCY1/NRCAM/CDH10/CLSTN2/GRIK5/SYT7/SLC6A4/CNIH2/LRRC4/EFNB3/KCNJ3/DLG4/CHRNB2	14
CC	GO:0098936	intrinsic component of postsynaptic membrane	12/473	123/19594	4.34386e-05	0.000394896	0.000313838	LRRC4B/ADCY1/NRCAM/CDH10/CLSTN2/GRIK5/SLC6A4/CNIH2/LRRC4/EFNB3/DLG4/CHRNB2	12
CC	GO:0099699	integral component of synaptic membrane	13/473	149/19594	6.80612e-05	0.000604989	0.000480807	LRRC4B/ADCY1/NRCAM/CDH10/CLSTN2/GRIK5/SYT7/SLC6A4/CNIH2/LRRC4/EFNB3/KCNJ3/CHRNB2	13
CC	GO:0043194	axon initial segment	5/473	20/19594	9.21822e-05	0.000797053	0.000633447	NRCAM/NFASC/SPTBN4/MAP2/TRIM46	5
CC	GO:0032838	plasma membrane bounded cell projection cytoplasm	16/473	220/19594	9.36537e-05	0.000797053	0.000633447	CALY/MAPT/DNAI1/HAP1/HPCA/CFAP70/AP3B2/MAP2/TRIM46/UCHL1/KIF1A/KIF5C/ARC/DLG4/KIF5A/SAXO2	16
CC	GO:0044304	main axon	8/473	61/19594	0.000104208	0.000868399	0.000690149	NRCAM/NFASC/MAPT/SPTBN4/UCN3/MAP2/TRIM46/DLG4	8
CC	GO:0008076	voltage-gated potassium channel complex	9/473	79/19594	0.000118801	0.000969808	0.000770742	KCNA5/KCNH2/DPP6/KCNJ3/HCN2/KCNIP1/KCNA6/KCNB2/KCNMB2	9
CC	GO:0099055	integral component of postsynaptic membrane	11/473	118/19594	0.000135577	0.00108462	0.000861987	LRRC4B/ADCY1/NRCAM/CDH10/CLSTN2/GRIK5/SLC6A4/CNIH2/LRRC4/EFNB3/CHRNB2	11
CC	GO:0098993	anchored component of synaptic vesicle membrane	4/473	12/19594	0.000142287	0.00111597	0.000886905	SYN1/RAB26/RAB3C/RAB3A	4
CC	GO:0030426	growth cone	13/473	161/19594	0.000149529	0.00115022	0.000914123	ATCAY/OLFM1/NGFR/CDK5R2/MAPT/HAP1/CBARP/SNAP25/TENM2/MAP2/KIF5C/ELAVL4/CRMP1	13
CC	GO:0043198	dendritic shaft	6/473	36/19594	0.000201872	0.00152356	0.00121083	CNIH2/MPP2/SEZ6/JPH4/MAP2/NTSR1	6
CC	GO:0030427	site of polarized growth	13/473	167/19594	0.000215096	0.0015933	0.00126626	ATCAY/OLFM1/NGFR/CDK5R2/MAPT/HAP1/CBARP/SNAP25/TENM2/MAP2/KIF5C/ELAVL4/CRMP1	13
CC	GO:0097440	apical dendrite	4/473	15/19594	0.000370404	0.00269385	0.0021409	NEURL1/SLC4A10/SEZ6/MAP2	4
CC	GO:0098831	presynaptic active zone cytoplasmic component	4/473	16/19594	0.000484495	0.00346068	0.00275033	PCLO/UNC13A/RIMS2/BSN	4
CC	GO:0032839	dendrite cytoplasm	5/473	30/19594	0.000694487	0.0048736	0.00387323	HPCA/MAP2/KIF5C/DLG4/KIF5A	5
CC	GO:0031225	anchored component of membrane	12/473	169/19594	0.000848509	0.00585179	0.00465063	ALPP/SYN1/LY6H/RAB26/CFC1/LY6G6C/RTBDN/RTN4RL1/RAB3C/RAB3A/NCAM1/DLG4	12
CC	GO:0019897	extrinsic component of plasma membrane	12/473	170/19594	0.000893493	0.00605758	0.00481418	CDH26/CDH10/SNAP91/GNG4/GNAZ/GNB3/SNAP25/GNG2/GNAO1/RTBDN/KCNIP1/DLG4	12
CC	GO:0097386	glial cell projection	5/473	33/19594	0.0010899	0.00726597	0.00577454	SYT4/NFASC/MAPT/ATP1B2/SLC4A8	5
CC	GO:0099056	integral component of presynaptic membrane	7/473	67/19594	0.0011393	0.00747082	0.00593734	CDH10/GRIK5/SYT7/SLC6A4/EFNB3/KCNJ3/CHRNB2	7
CC	GO:0005834	heterotrimeric G-protein complex	5/473	34/19594	0.00125278	0.00808243	0.0064234	GNG4/GNAZ/GNB3/GNG2/GNAO1	5
CC	GO:0098982	GABA-ergic synapse	7/473	70/19594	0.00147635	0.00909599	0.00722892	IQSEC3/CDH10/PCLO/SV2A/SLC6A17/CBLN4/BSN	7
CC	GO:0032280	symmetric synapse	3/473	10/19594	0.0014781	0.00909599	0.00722892	IQSEC3/SLC4A8/NTSR1	3
CC	GO:0099569	presynaptic cytoskeleton	3/473	10/19594	0.0014781	0.00909599	0.00722892	PCLO/RIMS2/BSN	3
CC	GO:1905360	GTPase complex	5/473	36/19594	0.00163152	0.00988799	0.00785835	GNG4/GNAZ/GNB3/GNG2/GNAO1	5
CC	GO:0019898	extrinsic component of membrane	17/473	314/19594	0.00172657	0.0102414	0.00813921	CDH26/CDH10/SYN1/SNAP91/GNG4/GNAZ/GNB3/OSR1/HPCA/SNAP25/GNG2/ARMC12/GNAO1/RTBDN/KCNIP1/KIF1A/DLG4	17
CC	GO:0098685	Schaffer collateral - CA1 synapse	7/473	72/19594	0.00174104	0.0102414	0.00813921	ADCY1/SYN1/SYP/INA/LRRC4/CPLX1/BSN	7
CC	GO:0098889	intrinsic component of presynaptic membrane	7/473	74/19594	0.00204117	0.0118329	0.00940403	CDH10/GRIK5/SYT7/SLC6A4/EFNB3/KCNJ3/CHRNB2	7
CC	GO:0008328	ionotropic glutamate receptor complex	5/473	40/19594	0.00263159	0.0150377	0.011951	GRIK5/CNIH2/GRIA3/GRIA2/DLG4	5
CC	GO:0031234	extrinsic component of cytoplasmic side of plasma membrane	8/473	99/19594	0.00273546	0.015411	0.0122477	GNG4/GNAZ/GNB3/SNAP25/GNG2/GNAO1/KCNIP1/DLG4	8
CC	GO:0033017	sarcoplasmic reticulum membrane	5/473	41/19594	0.00293863	0.0163257	0.0129747	CAMK2B/KLHL41/JPH3/JPH4/MRLN	5
CC	GO:0032281	AMPA glutamate receptor complex	4/473	26/19594	0.00328846	0.018019	0.0143203	CNIH2/GRIA3/GRIA2/DLG4	4
CC	GO:0030285	integral component of synaptic vesicle membrane	4/473	28/19594	0.00433598	0.0234377	0.0186268	SYT4/SYP/SV2A/SLC6A17	4
CC	GO:0098878	neurotransmitter receptor complex	5/473	45/19594	0.0044285	0.0236186	0.0187706	GRIK5/CNIH2/GRIA3/GRIA2/DLG4	5
CC	GO:0031594	neuromuscular junction	6/473	67/19594	0.00552263	0.0290665	0.0231002	SYP/SYNGR4/DLGAP3/SV2A/UNC13A/DLG4	6
CC	GO:0044298	cell body membrane	4/473	31/19594	0.00629526	0.0327027	0.02599	HPCA/ATP1B2/SLC4A8/KCNB2	4
CC	GO:0016529	sarcoplasmic reticulum	6/473	71/19594	0.00731449	0.0375102	0.0298107	CAMK2B/RASD1/KLHL41/JPH3/JPH4/MRLN	6
CC	GO:0009898	cytoplasmic side of plasma membrane	10/473	169/19594	0.00809901	0.0410077	0.0325903	SPTB/GNG4/GNAZ/GNB3/SNAP25/GNG2/GNAO1/KCNIP1/DLG4/NTSR1	10
CC	GO:0044305	calyx of Held	3/473	18/19594	0.00870835	0.0432955	0.0344085	PRKCG/CPLX1/CPLX2	3
CC	GO:0098686	hippocampal mossy fiber to CA3 synapse	4/473	34/19594	0.00876734	0.0432955	0.0344085	ADCY1/GRIK5/SYT7/EFNB3	4
CC	GO:0030667	secretory granule membrane	15/473	312/19594	0.00917237	0.0447433	0.0355591	SYT4/NFASC/RAB26/SNAP25/DBH/MGAM/RND2/CPE/SYT5/RAB3A/CADPS/SCG3/KIF1A/VGF/SLC30A8	15
MF	GO:0022836	gated channel activity	29/443	340/18410	4.07752e-09	1.78538e-06	1.55666e-06	GRIK5/KCNA5/CACNA2D2/KCNH6/KCNH2/SNAP25/CACNA1B/GRIA3/ABCC8/CACNA1A/CACNA2D3/KCNH3/KCNK16/KCNJ3/ASIC3/GABRB3/HCN2/MCOLN3/SCN3B/GRIA2/KCNIP1/KCNJ11/CLCA2/KCNK17/KCNA6/TMEM63C/KCNB2/CHRNB2/KCNMB2	29
MF	GO:0005261	cation channel activity	29/443	345/18410	5.67687e-09	1.78538e-06	1.55666e-06	GRIK5/KCNA5/CACNA2D2/KCNH6/KCNH2/SNAP25/CACNA1B/GRIA3/ABCC8/CACNA1A/CACNA2D3/KCNH3/KCNK16/KCNJ3/ASIC3/HCN2/MCOLN3/SCN3B/GRIA2/KCNIP1/SLC12A5/KCNJ11/UNC80/KCNK17/KCNA6/TMEM63C/KCNB2/CHRNB2/KCNMB2	29
MF	GO:0005267	potassium channel activity	16/443	121/18410	3.41485e-08	7.1598e-06	6.24258e-06	GRIK5/KCNA5/KCNH6/KCNH2/SNAP25/ABCC8/KCNH3/KCNK16/KCNJ3/HCN2/KCNIP1/KCNJ11/KCNK17/KCNA6/KCNB2/KCNMB2	16
MF	GO:0005216	ion channel activity	31/443	442/18410	1.12548e-07	1.76982e-05	1.5431e-05	GRIK5/KCNA5/CACNA2D2/KCNH6/KCNH2/SNAP25/CACNA1B/GRIA3/ABCC8/CACNA1A/CACNA2D3/KCNH3/KCNK16/KCNJ3/ASIC3/GABRB3/HCN2/MCOLN3/SCN3B/GRIA2/KCNIP1/SLC12A5/KCNJ11/UNC80/CLCA2/KCNK17/KCNA6/TMEM63C/KCNB2/CHRNB2/KCNMB2	31
MF	GO:0015079	potassium ion transmembrane transporter activity	17/443	154/18410	1.8894e-07	2.37687e-05	2.07238e-05	GRIK5/KCNA5/KCNH6/KCNH2/SNAP25/ABCC8/KCNH3/KCNK16/KCNJ3/HCN2/KCNIP1/SLC12A5/KCNJ11/KCNK17/KCNA6/KCNB2/KCNMB2	17
MF	GO:0015267	channel activity	32/443	489/18410	3.35283e-07	2.95087e-05	2.57284e-05	GRIK5/KCNA5/CACNA2D2/KCNH6/GJD2/KCNH2/SNAP25/CACNA1B/GRIA3/ABCC8/CACNA1A/CACNA2D3/KCNH3/KCNK16/KCNJ3/ASIC3/GABRB3/HCN2/MCOLN3/SCN3B/GRIA2/KCNIP1/SLC12A5/KCNJ11/UNC80/CLCA2/KCNK17/KCNA6/TMEM63C/KCNB2/CHRNB2/KCNMB2	32
MF	GO:0022803	passive transmembrane transporter activity	32/443	490/18410	3.50846e-07	2.95087e-05	2.57284e-05	GRIK5/KCNA5/CACNA2D2/KCNH6/GJD2/KCNH2/SNAP25/CACNA1B/GRIA3/ABCC8/CACNA1A/CACNA2D3/KCNH3/KCNK16/KCNJ3/ASIC3/GABRB3/HCN2/MCOLN3/SCN3B/GRIA2/KCNIP1/SLC12A5/KCNJ11/UNC80/CLCA2/KCNK17/KCNA6/TMEM63C/KCNB2/CHRNB2/KCNMB2	32
MF	GO:0005244	voltage-gated ion channel activity	19/443	201/18410	4.22223e-07	2.95087e-05	2.57284e-05	KCNA5/CACNA2D2/KCNH6/KCNH2/SNAP25/CACNA1B/ABCC8/CACNA1A/CACNA2D3/KCNH3/KCNK16/KCNJ3/HCN2/SCN3B/KCNIP1/KCNJ11/KCNK17/KCNA6/KCNB2	19
MF	GO:0022832	voltage-gated channel activity	19/443	201/18410	4.22223e-07	2.95087e-05	2.57284e-05	KCNA5/CACNA2D2/KCNH6/KCNH2/SNAP25/CACNA1B/ABCC8/CACNA1A/CACNA2D3/KCNH3/KCNK16/KCNJ3/HCN2/SCN3B/KCNIP1/KCNJ11/KCNK17/KCNA6/KCNB2	19
MF	GO:0046873	metal ion transmembrane transporter activity	29/443	428/18410	5.95065e-07	3.74296e-05	3.26346e-05	GRIK5/KCNA5/CACNA2D2/SLC6A4/KCNH6/SLC4A10/KCNH2/SNAP25/CACNA1B/ABCC8/CACNA1A/CACNA2D3/KCNH3/KCNK16/KCNJ3/ASIC3/HCN2/MCOLN3/SCN3B/KCNIP1/SLC12A5/KCNJ11/SLC4A8/KCNK17/KCNA6/KCNB2/SLC18A2/KCNMB2/SLC30A8	29
MF	GO:0022843	voltage-gated cation channel activity	15/443	144/18410	2.07914e-06	0.000118889	0.000103658	KCNA5/CACNA2D2/KCNH6/KCNH2/SNAP25/CACNA1B/ABCC8/CACNA1A/CACNA2D3/KCNH3/KCNJ3/HCN2/KCNJ11/KCNA6/KCNB2	15
MF	GO:0005179	hormone activity	13/443	122/18410	7.73539e-06	0.000405463	0.000353521	ADCYAP1/NTS/AGT/TTR/UCN3/ADIPOQ/SST/CRH/KL/EDN3/FNDC5/CHGB/VGF	13
MF	GO:0015276	ligand-gated ion channel activity	14/443	145/18410	1.09972e-05	0.000486449	0.000424132	GRIK5/KCNH6/KCNH2/GRIA3/ABCC8/KCNJ3/ASIC3/GABRB3/HCN2/MCOLN3/GRIA2/KCNJ11/CLCA2/CHRNB2	14
MF	GO:0022834	ligand-gated channel activity	14/443	145/18410	1.09972e-05	0.000486449	0.000424132	GRIK5/KCNH6/KCNH2/GRIA3/ABCC8/KCNJ3/ASIC3/GABRB3/HCN2/MCOLN3/GRIA2/KCNJ11/CLCA2/CHRNB2	14
MF	GO:0005249	voltage-gated potassium channel activity	11/443	91/18410	1.16005e-05	0.000486449	0.000424132	KCNA5/KCNH6/KCNH2/SNAP25/ABCC8/KCNH3/KCNJ3/HCN2/KCNJ11/KCNA6/KCNB2	11
MF	GO:0099094	ligand-gated cation channel activity	12/443	115/18410	2.1351e-05	0.000839361	0.000731833	GRIK5/KCNH6/KCNH2/GRIA3/ABCC8/KCNJ3/ASIC3/HCN2/MCOLN3/GRIA2/KCNJ11/CHRNB2	12
MF	GO:0019905	syntaxin binding	9/443	71/18410	4.95532e-05	0.00183347	0.00159859	SYT7/SLC6A4/SNAP25/UNC13A/CACNA1A/CPLX1/SYT5/BAIAP3/CPLX2	9
MF	GO:0000149	SNARE binding	11/443	110/18410	6.94482e-05	0.00242683	0.00211594	SYT4/SNAP91/SYT7/SLC6A4/SNAP25/UNC13A/CACNA1A/CPLX1/SYT5/BAIAP3/CPLX2	11
MF	GO:0030276	clathrin binding	8/443	69/18410	0.000244142	0.00808239	0.00704698	SYT4/CALY/NSG1/SNAP91/SYT7/DNAJC6/SYT5/NSG2	8
MF	GO:0030507	spectrin binding	5/443	26/18410	0.000341639	0.0107446	0.00936811	GNB3/PTPRN/ANK2/SPTBN4/DYNC1I1	5
MF	GO:0005242	inward rectifier potassium channel activity	5/443	27/18410	0.000411067	0.0123124	0.0107351	KCNH6/KCNH2/ABCC8/KCNJ3/KCNJ11	5
MF	GO:0003924	GTPase activity	19/443	336/18410	0.000538291	0.0153902	0.0134187	RGS9/RGS11/RAB39B/RASD1/GNAZ/GNB3/RAB26/RND2/GNAO1/DIRAS1/RAB3C/RAB3A/GCH1/DIRAS3/RGS7/RERGL/DIRAS2/REM2/RGS4	19
MF	GO:0001664	G protein-coupled receptor binding	17/443	288/18410	0.000646127	0.0176702	0.0154065	ADCYAP1/NTS/GNAZ/APLP1/REEP2/AGT/NECAB2/GNAO1/AGTR1/WNT4/UCN3/WNT10B/UCHL1/PACRG/EDN3/SFRP1/DLG4	17
MF	GO:0030506	ankyrin binding	4/443	19/18410	0.000962097	0.0242064	0.0211054	SPTB/NRCAM/SPTBN4/KCNJ11	4
MF	GO:0098918	structural constituent of synapse	4/443	19/18410	0.000962097	0.0242064	0.0211054	INA/PCLO/DLG4/BSN	4
MF	GO:0017075	syntaxin-1 binding	4/443	20/18410	0.00117995	0.0274884	0.023967	SLC6A4/SNAP25/UNC13A/CPLX2	4
MF	GO:0031681	G-protein beta-subunit binding	4/443	20/18410	0.00117995	0.0274884	0.023967	RGS11/GNG4/GNG2/RGS7	4
MF	GO:0017046	peptide hormone binding	6/443	52/18410	0.00149793	0.03365	0.0293392	GCGR/ADCYAP1R1/AVPR1B/GHR/GIPR/PRLR	6
MF	GO:0071855	neuropeptide receptor binding	5/443	36/18410	0.00160722	0.03486	0.0303942	ADCYAP1/NTS/GNAO1/UCN3/EDN3	5
MF	GO:0042277	peptide binding	17/443	322/18410	0.00216172	0.045324	0.0395177	GCGR/ADCYAP1R1/NGFR/SSTR2/MAPK8IP2/DLGAP3/AVPR1B/GHR/CACNA1B/GRIA3/CACNA1A/GIPR/SSTR3/PTGDR2/GRIA2/PRLR/SLC7A8	17
