# Supplementary material for: Development and validation of cuproptosis-related lncRNAs associated with pancreatic cancer immune microenvironment based on single-cell
Source: Front Immunol. 2023 Sep 25;14:1220760. doi: 10.3389/fimmu.2023.1220760 (PMC10563513; doi:10.3389/fimmu.2023.1220760)
Supplement: Supplementary file 1 [file DataSheet_1.zip › Supplementary materials/Table_S11_Results of KEGG enrichment analysis.xlsx]

## Sheet: Sheet1
Results of KEGG enrichment analysis
ID	Description	GeneRatio	BgRatio	pvalue	p.adjust	qvalue	geneID	Count
hsa04911	Insulin secretion	17/194	86/8191	1.09487e-11	2.70432e-09	2.3165e-09	107/816/116/5582/117/139760/108/6616/27445/482/6833/2645/9699/5864/3767/2864/10242	17
hsa04728	Dopaminergic synapse	18/194	132/8191	1.61565e-09	1.99533e-07	1.70919e-07	816/50632/5582/2786/2784/5602/54331/1644/774/2892/773/2775/3760/2891/3800/6300/3798/6571	18
hsa04713	Circadian entrainment	14/194	97/8191	5.4529e-08	4.48955e-06	3.84573e-06	107/816/116/51655/5582/2786/117/2784/108/54331/2892/2775/3760/2891	14
hsa04727	GABAergic synapse	13/194	89/8191	1.43324e-07	8.85027e-06	7.5811e-06	107/18/5582/2786/2784/108/9001/54331/774/773/2775/2562/57468	13
hsa04723	Retrograde endocannabinoid signaling	16/194	148/8191	3.7194e-07	1.83739e-05	1.5739e-05	107/5582/2786/2784/108/5602/54331/774/2892/773/2775/3760/2562/2891/56901/6300	16
hsa04726	Serotonergic synapse	14/194	115/8191	4.77529e-07	1.96583e-05	1.68392e-05	5582/2786/2784/6532/54331/1644/774/1558/773/2775/3760/2562/7166/6571	14
hsa04080	Neuroactive ligand-receptor interaction	25/194	362/8191	1.26364e-06	4.45883e-05	3.81941e-05	116/2901/2642/4922/117/5645/6752/183/553/2690/2892/2696/185/6869/2562/6753/114131/2891/6750/1392/1908/5618/7425/1141/4923	25
hsa04724	Glutamatergic synapse	13/194	114/8191	2.62953e-06	8.11868e-05	6.95442e-05	107/2901/5582/2786/2784/108/54331/2892/773/2775/3760/2891/1742	13
hsa05032	Morphine addiction	11/194	91/8191	8.97753e-06	0.000246383	0.000211051	107/5582/2786/2784/108/54331/774/773/2775/3760/2562	11
hsa04725	Cholinergic synapse	12/194	113/8191	1.35203e-05	0.000333953	0.000286062	107/816/5582/2786/2784/108/54331/774/773/2775/3760/1141	12
hsa04024	cAMP signaling pathway	17/194	221/8191	1.78238e-05	0.000400226	0.000342831	107/4772/816/116/117/139760/6752/108/5602/2892/482/2696/610/2891/6750/1392/1908	17
hsa04950	Maturity onset diabetes of the young	6/194	26/8191	2.5332e-05	0.000521417	0.000446643	222546/5080/2645/4821/4760/4825	6
hsa04721	Synaptic vesicle cycle	9/194	78/8191	8.66207e-05	0.00161958	0.00138732	6532/6616/774/23025/773/10815/5864/10814/6571	9
hsa04930	Type II diabetes mellitus	7/194	46/8191	9.1798e-05	0.00161958	0.00138732	5602/774/6833/773/2645/9370/3767	7
hsa04925	Aldosterone synthesis and secretion	10/194	98/8191	0.000100968	0.0016626	0.00142418	107/1583/816/5582/108/183/1589/482/185/6770	10
hsa04927	Cortisol synthesis and secretion	8/194	65/8191	0.000136104	0.00210111	0.0017998	107/1583/190/108/183/1589/185/6770	8
hsa04934	Cushing syndrome	12/194	155/8191	0.000298053	0.00433054	0.00370951	107/1583/816/51655/108/183/1589/185/54361/6770/7480/1392	12
hsa05033	Nicotine addiction	6/194	40/8191	0.000320513	0.00439814	0.00376743	774/2892/773/2562/2891/1141	6
hsa04730	Long-term depression	7/194	60/8191	0.000500838	0.00651089	0.00557719	5582/2781/2892/773/2775/2891/1392	7
hsa05031	Amphetamine addiction	7/194	69/8191	0.00116971	0.0144459	0.0123743	816/5582/1644/2892/2891/23237/6571	7
hsa04971	Gastric acid secretion	7/194	76/8191	0.00206271	0.0237678	0.0203594	107/816/5582/6752/108/482/6750	7
hsa04935	Growth hormone synthesis, secretion and action	9/194	120/8191	0.00211697	0.0237678	0.0203594	107/5582/6752/108/5602/2690/6753/6750/6300	9
hsa04261	Adrenergic signaling in cardiomyocytes	10/194	150/8191	0.00291606	0.0311949	0.0267214	107/816/9254/108/183/482/55799/185/5502/6300	10
hsa00790	Folate biosynthesis	4/194	26/8191	0.00303109	0.0311949	0.0267214	250/5860/2643/7166	4
hsa04926	Relaxin signaling pathway	9/194	129/8191	0.00345899	0.0341749	0.029274	107/2786/2784/108/5602/54331/2775/2277/6300	9
hsa05022	Pathways of neurodegeneration - multiple diseases	21/194	476/8191	0.00422902	0.0401757	0.0344143	816/116442/5582/4137/27019/5602/9001/774/2892/54361/2891/4741/7480/7345/5630/56901/3800/2878/1742/6300/3798	21
hsa04020	Calcium signaling pathway	13/194	240/8191	0.00453423	0.0414798	0.0355314	5979/107/816/5582/108/553/774/773/185/6869/2277/55283/4923	13
hsa04924	Renin secretion	6/194	69/8191	0.00567997	0.0493901	0.0423073	116/117/183/185/9635/1908	6
hsa05030	Cocaine addiction	5/194	49/8191	0.00579884	0.0493901	0.0423073	8787/1644/2891/1742/6571	5
