# Supplementary material for: Development and validation of cuproptosis-related lncRNAs associated with pancreatic cancer immune microenvironment based on single-cell
Source: Front Immunol. 2023 Sep 25;14:1220760. doi: 10.3389/fimmu.2023.1220760 (PMC10563513; doi:10.3389/fimmu.2023.1220760)
Supplement: Supplementary file 1 [file DataSheet_1.zip › Supplementary materials/Table_S1_Four groups of mice model administration regimens.xlsx]

## Sheet: Sheet1
Four groups of mice model administration regimens
Group	Injection method	Drugs and dosage	Drugs administration	Observation days
Model Control Group	Tail vein	Same amount of normal saline	On days 1, 4 and 7.	15
Chemotherapy Group(Nanoalbumin Paclitaxel + Gemcitabine)	Tail vein	Nanoalbumin Paclitaxel 20mg/kg + Gemcitabine 50mg/kg	On days 1, 4 and 7.	15
Recombinant Human Endostatin Injection + PD-1 Monoclonal Antibody Group	Tail vein	Recombinant Human Endostatin 20mg/kg + PD-1 Monoclonal Antibody 200μg/20g	Recombinant Human Endostatin once a day for 15 days. PD-1 Monoclonal Antibody was administered on days 1, 4 and 7.	15
Recombinant Human Endostatin Injection + PD-1 Monoclonal Antibody + Chemotherapy Group	Tail vein	Recombinant Human Endostatin 20mg/kg + PD-1 Monoclonal Antibody 200μg/20g + Nanoalbumin Paclitaxel 20mg/kg + Gemcitabine 50mg/kg	Recombinant Human Endostatin once a day for 15 days. PD-1 Monoclonal Antibody, Nanoalbumin Paclitaxel and Gemcitabine were administered on days 1, 4, and 7.	15
