# Supplementary material for: Development and validation of cuproptosis-related lncRNAs associated with pancreatic cancer immune microenvironment based on single-cell
Source: Front Immunol. 2023 Sep 25;14:1220760. doi: 10.3389/fimmu.2023.1220760 (PMC10563513; doi:10.3389/fimmu.2023.1220760)
Supplement: Supplementary file 1 [file DataSheet_1.zip › Supplementary materials/Table_S2_qRT-PCR primers.xlsx]

## Sheet: Sheet1
qRT-PCR primers
Gene	Primers Sequence (5'->3')
MEG9	Forward:TGCTTGGAGGAAGAACCTGG
	Reverse:CGATGATGGTGGCTAACGGT
GAPDH	Forward:CCCAGCTTAGGTTCATCAGG
	Reverse:CCAAATCCGTTCACACCGAC
