# Supplementary material for: Development and validation of cuproptosis-related lncRNAs associated with pancreatic cancer immune microenvironment based on single-cell
Source: Front Immunol. 2023 Sep 25;14:1220760. doi: 10.3389/fimmu.2023.1220760 (PMC10563513; doi:10.3389/fimmu.2023.1220760)
Supplement: Supplementary file 1 [file DataSheet_1.zip › Supplementary materials/Table_S3_310 Differentially Expressed Immune-Related Genes in the study.xlsx]

## Sheet: Sheet1
310 Differentially Expressed Immune-Related Genes in the study
Genes	Source	Systematic Name
A2M	GOBP_IMMUNE_RESPONSE	M5091
ACTG1	GOBP_IMMUNE_RESPONSE	M5091
ADAR	GOBP_IMMUNE_RESPONSE/EINAV_INTERFERON_SIGNATURE_IN_CANCER	M19817
AKT1	IMMUNE_SYSTEM_PROCESS	M19817
APOBEC3C	GOBP_IMMUNE_RESPONSE	M19817
AQP9	IMMUNE_SYSTEM_PROCESS	M19817
B2M	GOBP_IMMUNE_RESPONSE	M19817
BCL10	GOBP_IMMUNE_RESPONSE/IMMUNE_SYSTEM_PROCESS	M19817
BST2	GOBP_IMMUNE_RESPONSE/IMMUNE_SYSTEM_PROCESS/EINAV_INTERFERON_SIGNATURE_IN_CANCER	M19817
C3AR1	GOBP_IMMUNE_RESPONSE	M19817
C5	GOBP_IMMUNE_RESPONSE	M19817
C5AR1	GOBP_IMMUNE_RESPONSE/IMMUNE_SYSTEM_PROCESS	M19817
CARD11	GOBP_IMMUNE_RESPONSE	M19817
CBL	GOBP_IMMUNE_RESPONSE	M19817
CCL13	GOBP_IMMUNE_RESPONSE	M19817
CCL14	GOBP_IMMUNE_RESPONSE	M19817
CCL17	GOBP_IMMUNE_RESPONSE	M19817
CCL18	GOBP_IMMUNE_RESPONSE/IMMUNE_SYSTEM_PROCESS	M19817
CCL19	GOBP_IMMUNE_RESPONSE/IMMUNE_SYSTEM_PROCESS	M19817
CCL20	GOBP_IMMUNE_RESPONSE/IMMUNE_SYSTEM_PROCESS	M19817
CCL21	GOBP_IMMUNE_RESPONSE/IMMUNE_SYSTEM_PROCESS	M19817
CCL22	GOBP_IMMUNE_RESPONSE/IMMUNE_SYSTEM_PROCESS	M19817
CCL24	GOBP_IMMUNE_RESPONSE/IMMUNE_SYSTEM_PROCESS	M19817
CCL26	GOBP_IMMUNE_RESPONSE/IMMUNE_SYSTEM_PROCESS	M19817
CCL5	GOBP_IMMUNE_RESPONSE/IMMUNE_SYSTEM_PROCESS	M19817
CCR1	GOBP_IMMUNE_RESPONSE/IMMUNE_SYSTEM_PROCESS	M19817
CCR5	GOBP_IMMUNE_RESPONSE/IMMUNE_SYSTEM_PROCESS	M19817
CCR7	GOBP_IMMUNE_RESPONSE	M19817
CCRL2	GOBP_IMMUNE_RESPONSE	M19817
CD14	GOBP_IMMUNE_RESPONSE	M19817
CD1C	GOBP_IMMUNE_RESPONSE	M19817
CD3D	GOBP_IMMUNE_RESPONSE/IMMUNE_SYSTEM_PROCESS	M19817
CD3E	GOBP_IMMUNE_RESPONSE/IMMUNE_SYSTEM_PROCESS	M19817
CD4	GOBP_IMMUNE_RESPONSE/IMMUNE_SYSTEM_PROCESS	M19817
CD48	GOBP_IMMUNE_RESPONSE	M19817
CD74	GOBP_IMMUNE_RESPONSE/IMMUNE_SYSTEM_PROCESS	M19817
CD79A	GOBP_IMMUNE_RESPONSE/IMMUNE_SYSTEM_PROCESS	M19817
CD79B	GOBP_IMMUNE_RESPONSE/IMMUNE_SYSTEM_PROCESS	M19817
CD81	GOBP_IMMUNE_RESPONSE	M19817
CD86	GOBP_IMMUNE_RESPONSE/IMMUNE_SYSTEM_PROCESS	M19817
CDC42	GOBP_IMMUNE_RESPONSE/IMMUNE_SYSTEM_PROCESS	M19817
CLCF1	GOBP_IMMUNE_RESPONSE	M19817
CMTM3	GOBP_IMMUNE_RESPONSE	M19817
COLEC12	GOBP_IMMUNE_RESPONSE/IMMUNE_SYSTEM_PROCESS	M19817
CR2	GOBP_IMMUNE_RESPONSE	M19817
CRP	GOBP_IMMUNE_RESPONSE	M19817
CSF1R	GOBP_IMMUNE_RESPONSE	M19817
CSF2	GOBP_IMMUNE_RESPONSE	M19817
CSF2RB	GOBP_IMMUNE_RESPONSE	M19817
CTSE	IMMUNE_SYSTEM_PROCESS	M19817
CTSS	GOBP_IMMUNE_RESPONSE/IMMUNE_SYSTEM_PROCESS	M19817
CX3CL1	GOBP_IMMUNE_RESPONSE/IMMUNE_SYSTEM_PROCESS	M19817
CXCL1	GOBP_IMMUNE_RESPONSE	M19817
CXCL10	GOBP_IMMUNE_RESPONSE	M19817
CXCL12	GOBP_IMMUNE_RESPONSE/IMMUNE_SYSTEM_PROCESS	M19817
CXCL13	GOBP_IMMUNE_RESPONSE/IMMUNE_SYSTEM_PROCESS	M19817
CXCL14	GOBP_IMMUNE_RESPONSE	M19817
CXCL16	GOBP_IMMUNE_RESPONSE	M19817
CXCL2	GOBP_IMMUNE_RESPONSE	M19817
CXCL3	GOBP_IMMUNE_RESPONSE	M19817
CXCL5	GOBP_IMMUNE_RESPONSE	M19817
CXCL6	GOBP_IMMUNE_RESPONSE	M19817
CXCL9	GOBP_IMMUNE_RESPONSE	M19817
CXCR3	GOBP_IMMUNE_RESPONSE	M19817
CXCR4	GOBP_IMMUNE_RESPONSE/IMMUNE_SYSTEM_PROCESS	M19817
CYBB	GOBP_IMMUNE_RESPONSE	M19817
DDX58	GOBP_IMMUNE_RESPONSE	M19817
DEFB1	GOBP_IMMUNE_RESPONSE/IMMUNE_SYSTEM_PROCESS	M19817
DMBT1	GOBP_IMMUNE_RESPONSE/IMMUNE_SYSTEM_PROCESS	M19817
EDN1	GOBP_IMMUNE_RESPONSE	M19817
EIF2AK2	GOBP_IMMUNE_RESPONSE/EINAV_INTERFERON_SIGNATURE_IN_CANCER	M19817
ERAP2	GOBP_IMMUNE_RESPONSE/IMMUNE_SYSTEM_PROCESS	M19817
EREG	GOBP_IMMUNE_RESPONSE/IMMUNE_SYSTEM_PROCESS	M19817
F2RL1	GOBP_IMMUNE_RESPONSE	M19817
FAS	GOBP_IMMUNE_RESPONSE	M19817
FCER1G	GOBP_IMMUNE_RESPONSE	M19817
FCGR3A	GOBP_IMMUNE_RESPONSE/IMMUNE_SYSTEM_PROCESS	M19817
FPR1	GOBP_IMMUNE_RESPONSE	M19817
GBP2	GOBP_IMMUNE_RESPONSE/IMMUNE_SYSTEM_PROCESS	M19817
GRN	GOBP_IMMUNE_RESPONSE	M19817
GRP	GOBP_IMMUNE_RESPONSE	M19817
HAMP	GOBP_IMMUNE_RESPONSE/IMMUNE_SYSTEM_PROCESS	M19817
HCK	GOBP_IMMUNE_RESPONSE	M19817
HCST	GOBP_IMMUNE_RESPONSE	M19817
HLA-A	GOBP_IMMUNE_RESPONSE/GOBP_T_CELL_MEDIATED_IMMUNE_RESPONSE_TO_TUMOR_CELL	M19817
HLA-B	GOBP_IMMUNE_RESPONSE	M19817
HLA-C	GOBP_IMMUNE_RESPONSE	M19817
HLA-DMA	GOBP_IMMUNE_RESPONSE	M19817
HLA-DMB	GOBP_IMMUNE_RESPONSE	M19817
HLA-DOA	GOBP_IMMUNE_RESPONSE	M19817
HLA-DOB	GOBP_IMMUNE_RESPONSE	M19817
HLA-DPA1	GOBP_IMMUNE_RESPONSE	M19817
HLA-DPB1	GOBP_IMMUNE_RESPONSE	M19817
HLA-DQA1	GOBP_IMMUNE_RESPONSE	M19817
HLA-DQA2	GOBP_IMMUNE_RESPONSE	M19817
HLA-DQB1	GOBP_IMMUNE_RESPONSE	M19817
HLA-DRA	GOBP_IMMUNE_RESPONSE	M19817
HLA-DRB1	GOBP_IMMUNE_RESPONSE/GOBP_POSITIVE_REGULATION_OF_T_CELL_MEDIATED_IMMUNE_RESPONSE_TO_TUMOR_CELL/GOBP_REGULATION_OF_T_CELL_MEDIATED_IMMUNE_RESPONSE_TO_TUMOR_CELL/GOBP_T_CELL_MEDIATED_IMMUNE_RESPONSE_TO_TUMOR_CELL	M19817
HLA-DRB5	GOBP_IMMUNE_RESPONSE	M19817
HLA-E	GOBP_IMMUNE_RESPONSE	M19817
HLA-G	GOBP_IMMUNE_RESPONSE	M19817
HLA-H	GOBP_IMMUNE_RESPONSE	M19817
HMGB1	GOBP_IMMUNE_RESPONSE/GOBP_REGULATION_OF_T_CELL_MEDIATED_IMMUNE_RESPONSE_TO_TUMOR_CELL/GOBP_T_CELL_MEDIATED_IMMUNE_RESPONSE_TO_TUMOR_CELL	M19817
HMOX1	GOBP_IMMUNE_RESPONSE	M19817
HSP90AA1	GOBP_IMMUNE_RESPONSE	M19817
ICAM1	GOBP_IMMUNE_RESPONSE	M19817
IDO1	GOBP_IMMUNE_RESPONSE	M19817
IFI30	EINAV_INTERFERON_SIGNATURE_IN_CANCER	M19817
IFITM1	GOBP_IMMUNE_RESPONSE	M19817
IFNAR1	GOBP_IMMUNE_RESPONSE	M19817
IFNGR1	GOBP_IMMUNE_RESPONSE	M19817
IFNGR2	GOBP_IMMUNE_RESPONSE	M19817
IGHA1	GOBP_IMMUNE_RESPONSE	M19817
IGHA2	GOBP_IMMUNE_RESPONSE	M19817
IGHD	GOBP_IMMUNE_RESPONSE	M19817
IGHG1	GOBP_IMMUNE_RESPONSE	M19817
IGHG2	GOBP_IMMUNE_RESPONSE	M19817
IGHG3	GOBP_IMMUNE_RESPONSE	M19817
IGHG4	GOBP_IMMUNE_RESPONSE	M19817
IGHJ1	GOBP_IMMUNE_RESPONSE	M19817
IGHM	GOBP_IMMUNE_RESPONSE	M19817
IGHV1-18	GOBP_IMMUNE_RESPONSE	M19817
IGHV1-24	GOBP_IMMUNE_RESPONSE	M19817
IGHV1-58	GOBP_IMMUNE_RESPONSE	M19817
IGHV1-69	GOBP_IMMUNE_RESPONSE	M19817
IGHV2-26	GOBP_IMMUNE_RESPONSE	M19817
IGHV2-5	GOBP_IMMUNE_RESPONSE	M19817
IGHV2-70	GOBP_IMMUNE_RESPONSE	M19817
IGHV3-11	GOBP_IMMUNE_RESPONSE	M19817
IGHV3-13	GOBP_IMMUNE_RESPONSE	M19817
IGHV3-15	GOBP_IMMUNE_RESPONSE	M19817
IGHV3-20	GOBP_IMMUNE_RESPONSE	M19817
IGHV3-21	GOBP_IMMUNE_RESPONSE	M19817
IGHV3-23	GOBP_IMMUNE_RESPONSE	M19817
IGHV3-30	GOBP_IMMUNE_RESPONSE	M19817
IGHV3-33	GOBP_IMMUNE_RESPONSE	M19817
IGHV3-43	GOBP_IMMUNE_RESPONSE	M19817
IGHV3-48	GOBP_IMMUNE_RESPONSE	M19817
IGHV3-49	GOBP_IMMUNE_RESPONSE	M19817
IGHV3-53	GOBP_IMMUNE_RESPONSE	M19817
IGHV3-64	GOBP_IMMUNE_RESPONSE	M19817
IGHV3-66	GOBP_IMMUNE_RESPONSE	M19817
IGHV3-72	GOBP_IMMUNE_RESPONSE	M19817
IGHV3-73	GOBP_IMMUNE_RESPONSE	M19817
IGHV3-74	GOBP_IMMUNE_RESPONSE	M19817
IGHV4-28	GOBP_IMMUNE_RESPONSE	M19817
IGHV4-31	GOBP_IMMUNE_RESPONSE	M19817
IGHV4-34	GOBP_IMMUNE_RESPONSE	M19817
IGHV4-39	GOBP_IMMUNE_RESPONSE	M19817
IGHV4-4	GOBP_IMMUNE_RESPONSE	M19817
IGHV4-59	GOBP_IMMUNE_RESPONSE	M19817
IGHV4-61	GOBP_IMMUNE_RESPONSE	M19817
IGHV5-51	GOBP_IMMUNE_RESPONSE	M19817
IGHV6-1	GOBP_IMMUNE_RESPONSE	M19817
IGKC	GOBP_IMMUNE_RESPONSE	M19817
IGKV1-12	GOBP_IMMUNE_RESPONSE	M19817
IGKV1-16	GOBP_IMMUNE_RESPONSE	M19817
IGKV1-17	GOBP_IMMUNE_RESPONSE	M19817
IGKV1-27	GOBP_IMMUNE_RESPONSE	M19817
IGKV1-5	GOBP_IMMUNE_RESPONSE	M19817
IGKV1-6	GOBP_IMMUNE_RESPONSE	M19817
IGKV1-8	GOBP_IMMUNE_RESPONSE	M19817
IGKV1-9	GOBP_IMMUNE_RESPONSE	M19817
IGKV1D-13	GOBP_IMMUNE_RESPONSE	M19817
IGKV1D-8	GOBP_IMMUNE_RESPONSE	M19817
IGKV2-24	GOBP_IMMUNE_RESPONSE	M19817
IGKV2-30	GOBP_IMMUNE_RESPONSE	M19817
IGKV2D-29	GOBP_IMMUNE_RESPONSE	M19817
IGKV3-15	GOBP_IMMUNE_RESPONSE	M19817
IGKV3-20	GOBP_IMMUNE_RESPONSE	M19817
IGKV3-7	GOBP_IMMUNE_RESPONSE	M19817
IGKV3D-11	GOBP_IMMUNE_RESPONSE	M19817
IGKV3D-15	GOBP_IMMUNE_RESPONSE	M19817
IGKV3D-20	GOBP_IMMUNE_RESPONSE	M19817
IGKV4-1	GOBP_IMMUNE_RESPONSE	M19817
IGKV6-21	GOBP_IMMUNE_RESPONSE	M19817
IGLC1	GOBP_IMMUNE_RESPONSE	M19817
IGLC2	GOBP_IMMUNE_RESPONSE	M19817
IGLC3	GOBP_IMMUNE_RESPONSE	M19817
IGLC7	GOBP_IMMUNE_RESPONSE	M19817
IGLV10-54	GOBP_IMMUNE_RESPONSE	M19817
IGLV1-36	GOBP_IMMUNE_RESPONSE	M19817
IGLV1-40	GOBP_IMMUNE_RESPONSE	M19817
IGLV1-44	GOBP_IMMUNE_RESPONSE	M19817
IGLV1-47	GOBP_IMMUNE_RESPONSE	M19817
IGLV1-51	GOBP_IMMUNE_RESPONSE	M19817
IGLV2-11	GOBP_IMMUNE_RESPONSE	M19817
IGLV2-14	GOBP_IMMUNE_RESPONSE	M19817
IGLV2-18	GOBP_IMMUNE_RESPONSE	M19817
IGLV2-23	GOBP_IMMUNE_RESPONSE	M19817
IGLV2-8	GOBP_IMMUNE_RESPONSE	M19817
IGLV3-1	GOBP_IMMUNE_RESPONSE	M19817
IGLV3-10	GOBP_IMMUNE_RESPONSE	M19817
IGLV3-19	GOBP_IMMUNE_RESPONSE	M19817
IGLV3-21	GOBP_IMMUNE_RESPONSE	M19817
IGLV3-25	GOBP_IMMUNE_RESPONSE	M19817
IGLV3-27	GOBP_IMMUNE_RESPONSE	M19817
IGLV3-9	GOBP_IMMUNE_RESPONSE	M19817
IGLV4-60	GOBP_IMMUNE_RESPONSE	M19817
IGLV4-69	GOBP_IMMUNE_RESPONSE	M19817
IGLV5-45	GOBP_IMMUNE_RESPONSE	M19817
IGLV6-57	GOBP_IMMUNE_RESPONSE	M19817
IGLV7-43	GOBP_IMMUNE_RESPONSE	M19817
IGLV7-46	GOBP_IMMUNE_RESPONSE	M19817
IGLV8-61	GOBP_IMMUNE_RESPONSE	M19817
IGLV9-49	GOBP_IMMUNE_RESPONSE	M19817
IKBKB	GOBP_IMMUNE_RESPONSE	M19817
IKBKE	GOBP_IMMUNE_RESPONSE	M19817
IKBKG	GOBP_IMMUNE_RESPONSE/IMMUNE_SYSTEM_PROCESS	M19817
IL10RB	GOBP_IMMUNE_RESPONSE/IMMUNE_SYSTEM_PROCESS	M19817
IL18	GOBP_IMMUNE_RESPONSE/IMMUNE_SYSTEM_PROCESS	M19817
IL1R2	GOBP_IMMUNE_RESPONSE/IMMUNE_SYSTEM_PROCESS	M19817
IL1RN	GOBP_IMMUNE_RESPONSE	M19817
IL20RB	GOBP_IMMUNE_RESPONSE	M19817
IL23A	GOBP_IMMUNE_RESPONSE	M19817
IL27RA	GOBP_IMMUNE_RESPONSE/IMMUNE_SYSTEM_PROCESS	M19817
IL2RA	GOBP_IMMUNE_RESPONSE/IMMUNE_SYSTEM_PROCESS	M19817
IL2RG	GOBP_IMMUNE_RESPONSE/IMMUNE_SYSTEM_PROCESS	M19817
IL32	GOBP_IMMUNE_RESPONSE/IMMUNE_SYSTEM_PROCESS	M19817
IL33	GOBP_IMMUNE_RESPONSE	M19817
IL6ST	GOBP_IMMUNE_RESPONSE/IMMUNE_SYSTEM_PROCESS	M19817
IL7R	GOBP_IMMUNE_RESPONSE/IMMUNE_SYSTEM_PROCESS	M19817
INHBA	IMMUNE_SYSTEM_PROCESS	M19817
INS	GOBP_IMMUNE_RESPONSE/IMMUNE_SYSTEM_PROCESS	M19817
IRF9	EINAV_INTERFERON_SIGNATURE_IN_CANCER	M19817
ISG15	IMMUNE_SYSTEM_PROCESS/EINAV_INTERFERON_SIGNATURE_IN_CANCER	M19817
ITGAL	GOBP_IMMUNE_RESPONSE	M19817
ITGB2	GOBP_IMMUNE_RESPONSE/IMMUNE_SYSTEM_PROCESS	M19817
JAK1	GOBP_IMMUNE_RESPONSE	M19817
LAT	GOBP_IMMUNE_RESPONSE/IMMUNE_SYSTEM_PROCESS	M19817
LCK	GOBP_IMMUNE_RESPONSE/IMMUNE_SYSTEM_PROCESS	M19817
LCN2	GOBP_IMMUNE_RESPONSE	M19817
LGR4	GOBP_IMMUNE_RESPONSE	M19817
LIF	GOBP_IMMUNE_RESPONSE	M19817
LRP1	GOBP_IMMUNE_RESPONSE	M19817/M5091
LTB	GOBP_IMMUNE_RESPONSE	M19817/M5091
LYN	GOBP_IMMUNE_RESPONSE/IMMUNE_SYSTEM_PROCESS	M19817/M5091
LYZ	GOBP_IMMUNE_RESPONSE	M19817/M5091
MARCO	GOBP_IMMUNE_RESPONSE	M19817/M5091
MDK	GOBP_IMMUNE_RESPONSE	M19817/M22289/M34054/M34049
MICB	GOBP_IMMUNE_RESPONSE	M19817/M34054/M34049
MIF	GOBP_IMMUNE_RESPONSE	M19817/M34049
MMP12	GOBP_IMMUNE_RESPONSE	M19817/M13664
MMP9	IMMUNE_SYSTEM_PROCESS	M19817/M13664
MR1	GOBP_IMMUNE_RESPONSE/IMMUNE_SYSTEM_PROCESS/GOBP_POSITIVE_REGULATION_OF_T_CELL_MEDIATED_IMMUNE_RESPONSE_TO_TUMOR_CELL/GOBP_REGULATION_OF_T_CELL_MEDIATED_IMMUNE_RESPONSE_TO_TUMOR_CELL/GOBP_T_CELL_MEDIATED_IMMUNE_RESPONSE_TO_TUMOR_CELL	M19817/M13664
MX1	GOBP_IMMUNE_RESPONSE/EINAV_INTERFERON_SIGNATURE_IN_CANCER	M19817/M13664
NFATC2	GOBP_IMMUNE_RESPONSE	M19817/M13664
NMB	GOBP_IMMUNE_RESPONSE	M19817/M13664
OAS1	GOBP_IMMUNE_RESPONSE/EINAV_INTERFERON_SIGNATURE_IN_CANCER	M19817/M13664
OASL	GOBP_IMMUNE_RESPONSE	M19817/M13664
OSM	GOBP_IMMUNE_RESPONSE	M19817/M13664
PAK2	GOBP_IMMUNE_RESPONSE	M19817/M13664
PAK3	GOBP_IMMUNE_RESPONSE	M19817/M13664
PI3	GOBP_IMMUNE_RESPONSE	M19817/M13664
PIK3R2	GOBP_IMMUNE_RESPONSE	M19817/M13664
PPARG	GOBP_IMMUNE_RESPONSE	M19817/M13664
PRDX1	GOBP_IMMUNE_RESPONSE	M19817/M13664
PRF1	GOBP_IMMUNE_RESPONSE	M19817/M13664
PTAFR	GOBP_IMMUNE_RESPONSE/IMMUNE_SYSTEM_PROCESS	M19817/M13664
PTPN11	GOBP_IMMUNE_RESPONSE	M19817/M13664
PTPRC	GOBP_IMMUNE_RESPONSE/IMMUNE_SYSTEM_PROCESS	M19817/M13664
RAC2	GOBP_IMMUNE_RESPONSE	M19817/M13664
RARA	GOBP_IMMUNE_RESPONSE	M19817/M13664
REG1A	GOBP_IMMUNE_RESPONSE	M19817/M13664
REG3G	GOBP_IMMUNE_RESPONSE	M19817/M13664
RELB	GOBP_IMMUNE_RESPONSE	M19817/M13664
RORA	GOBP_IMMUNE_RESPONSE	M19817/M13664
RORC	GOBP_IMMUNE_RESPONSE	M19817/M13664
RSAD2	GOBP_IMMUNE_RESPONSE/IMMUNE_SYSTEM_PROCESS	M19817/M13664
S100A14	GOBP_IMMUNE_RESPONSE	M19817/M13664
S100A9	GOBP_IMMUNE_RESPONSE	M19817/M13664
SAA1	IMMUNE_SYSTEM_PROCESS	M19817/M13664
SCG2	IMMUNE_SYSTEM_PROCESS	M19817/M13664
SECTM1	GOBP_IMMUNE_RESPONSE/IMMUNE_SYSTEM_PROCESS	M19817/M13664
SEMA3C	GOBP_IMMUNE_RESPONSE/IMMUNE_SYSTEM_PROCESS	M19817/M13664
SEMA7A	GOBP_IMMUNE_RESPONSE/IMMUNE_SYSTEM_PROCESS	M19817/M13664
SLPI	GOBP_IMMUNE_RESPONSE	M19817/M13664
SOCS1	GOBP_IMMUNE_RESPONSE	M19817/M13664
SOD1	IMMUNE_SYSTEM_PROCESS	M19817/M13664
STAT1	GOBP_IMMUNE_RESPONSE/EINAV_INTERFERON_SIGNATURE_IN_CANCER	M19817/M13664
SYK	GOBP_IMMUNE_RESPONSE/IMMUNE_SYSTEM_PROCESS	M19817/M13664
TAP1	GOBP_IMMUNE_RESPONSE	M19817/M13664
TAPBP	GOBP_IMMUNE_RESPONSE/IMMUNE_SYSTEM_PROCESS	M19817/M13664
THBS1	GOBP_IMMUNE_RESPONSE	M19817/M13664
TLR2	GOBP_IMMUNE_RESPONSE	M19817/M13664
TLR4	GOBP_IMMUNE_RESPONSE/IMMUNE_SYSTEM_PROCESS	M19817/M13664
TNFRSF11A	GOBP_IMMUNE_RESPONSE	M19817/M13664
TNFRSF1B	GOBP_IMMUNE_RESPONSE	M19817/M13664
TNFRSF21	GOBP_IMMUNE_RESPONSE	M19817/M13664
TNFSF10	GOBP_IMMUNE_RESPONSE	M19817/M13664
TNFSF11	GOBP_IMMUNE_RESPONSE	M19817/M13664
TNFSF13B	GOBP_IMMUNE_RESPONSE	M19817/M13664
TNFSF4	GOBP_IMMUNE_RESPONSE	M19817/M13664
TNFSF9	GOBP_IMMUNE_RESPONSE	M19817/M13664
TRAC	GOBP_IMMUNE_RESPONSE	M19817/M13664
TRAF3	GOBP_IMMUNE_RESPONSE	M19817/M13664
TRBC2	GOBP_IMMUNE_RESPONSE	M19817/M13664
TRBJ2-1	GOBP_IMMUNE_RESPONSE	M19817/M13664
TRBJ2-3	GOBP_IMMUNE_RESPONSE	M19817/M13664
TRBJ2-7	GOBP_IMMUNE_RESPONSE	M19817/M13664/M5091
TRBV20-1	GOBP_IMMUNE_RESPONSE	M19817/M13664/M42610/M34054/M34049
TRBV28	GOBP_IMMUNE_RESPONSE	M13664
TRIM27	GOBP_IMMUNE_RESPONSE	M13664
TYK2	GOBP_IMMUNE_RESPONSE	M13664
TYROBP	GOBP_IMMUNE_RESPONSE	M13664
ULBP2	GOBP_IMMUNE_RESPONSE	M13664
UNC93B1	GOBP_IMMUNE_RESPONSE	M13664
VAV1	GOBP_IMMUNE_RESPONSE	M13664
WFDC2	GOBP_IMMUNE_RESPONSE	M13664
ZYX	GOBP_IMMUNE_RESPONSE	M13664/M5091
