# Supplementary material for: Development and validation of cuproptosis-related lncRNAs associated with pancreatic cancer immune microenvironment based on single-cell
Source: Front Immunol. 2023 Sep 25;14:1220760. doi: 10.3389/fimmu.2023.1220760 (PMC10563513; doi:10.3389/fimmu.2023.1220760)
Supplement: Supplementary file 1 [file DataSheet_1.zip › Supplementary materials/Table_S4_53 Cuproptosis-Related Genes in the study.xlsx]

## Sheet: Sheet1
53 Cuproptosis-Related Genes in the study
AOC3
ATOX1
ATP7A
ATP7B
CCL8
CCS
CD274
COA6
COX11
COX17
CP
DBH
HIST1H3A
LOXL2
MAP2K1
MAP2K2
MT1A
MT1B
MT1E
MT1F
MT1G
MT1H
MT1M
MT1X
MT2A
MT-CO1
MT-CO2
PDE3B
PDK1
SCO1
SCO2
SLC25A3
SLC31A1
SLC31A2
SOD1
TYR
UBE2D1
UBE2D2
UBE2D3
UBE2D4
ULK1
ULK2
VEGFA
FDX1
LIPT1
LIAS
DLD
DLAT
PDHA1
PDHB
MTF1
GLS
CDKN2A
