# Supplementary material for: Development and validation of cuproptosis-related lncRNAs associated with pancreatic cancer immune microenvironment based on single-cell
Source: Front Immunol. 2023 Sep 25;14:1220760. doi: 10.3389/fimmu.2023.1220760 (PMC10563513; doi:10.3389/fimmu.2023.1220760)
Supplement: Supplementary file 1 [file DataSheet_1.zip › Supplementary materials/Table_S5_35 IRGs with significant interactions with 14 CRGs.xlsx]

## Sheet: Sheet1
35 IRGs with significant interactions with 14 CRGs
Gene	change	P.value	HR
B2M	UP	0.00736012	14.3865
CXCL10	UP	0.000338353	1.90624
CXCL3	UP	0.0265375	1.45828
CXCL5	UP	0.000572937	1.57311
CXCL6	UP	0.0086911	1.51799
CXCL9	UP	0.00151511	1.67913
DDX58	UP	0.00398348	3.57575
DLL4	UP	0.0400605	0.400397
DUOX2	UP	0.0255985	1.38353
HLA-B	UP	0.0391672	5.48562
ICAM1	UP	0.0263484	2.09697
IDO1	UP	0.0443063	1.44864
IFNAR1	UP	0.0427343	10.3788
ISG15	UP	0.00935659	2.23651
ITGAV	UP	0.00169237	5.42267
LCN2	UP	0.00512384	1.95511
MICB	UP	0.00153281	2.45015
MMP12	UP	0.00265438	1.70604
MSR1	UP	0.0389015	1.56325
MX1	UP	0.0203581	1.99841
NOX4	UP	0.00820012	1.90479
PI3	UP	0.00105027	1.72139
PLAU	UP	0.000137046	3.81207
PPIA	DOWN	0.00261498	63.992
PSMB8	UP	0.000287006	21.5453
PSMC1	DOWN	0.0135526	6.11689
PSMD1	UP	0.00861451	18.597
S100B	UP	0.030188	0.652384
SP1	UP	0.00011259	34.3063
STAT1	UP	0.000346729	6.38926
TMSB4X	UP	0.00297348	23.4981
TNFSF10	UP	1.89e-05	11.7615
TNFSF11	UP	0.0136125	1.70599
TRAF3	UP	0.00499924	0.174713
TYK2	DOWN	3.15e-05	0.03054
