# Supplementary material for: Development and validation of cuproptosis-related lncRNAs associated with pancreatic cancer immune microenvironment based on single-cell
Source: Front Immunol. 2023 Sep 25;14:1220760. doi: 10.3389/fimmu.2023.1220760 (PMC10563513; doi:10.3389/fimmu.2023.1220760)
Supplement: Supplementary file 1 [file DataSheet_1.zip › Supplementary materials/Table_S6_7 CRGs interacted with IRGs and were clearly expressed in single cell samples.xlsx]

## Sheet: Sheet1
7 CRGs interacted with IRGs and were clearly expressed in single cell samples
SOD1
UBE2D3
MT-CO2
UBE2D2
VEGFA
MAP2K2
MT2A
