# Supplementary material for: Development and validation of cuproptosis-related lncRNAs associated with pancreatic cancer immune microenvironment based on single-cell
Source: Front Immunol. 2023 Sep 25;14:1220760. doi: 10.3389/fimmu.2023.1220760 (PMC10563513; doi:10.3389/fimmu.2023.1220760)
Supplement: Supplementary file 1 [file DataSheet_1.zip › Supplementary materials/Table_S7_Correlation results between Cuproptosis related genes and lncRNAs.xlsx]

## Sheet: Sheet1
Correlation results between Cuproptosis related genes and lncRNAs
Cuproptosis	lncRNA	cor	pvalue	Regulation
VEGFA	MIAT	0.535756	1.09421e-14	postive
VEGFA	LIF-AS1	0.589976	3.62016e-18	postive
MAP2K2	AC007292.2	0.41935	5.13339e-09	postive
UBE2D3	CHROMR	0.421952	4.03316e-09	postive
VEGFA	AC087164.1	0.539519	6.56811e-15	postive
VEGFA	AL132709.7	0.553545	9.2544e-16	postive
MT2A	AL162253.2	0.411778	1.0238e-08	postive
VEGFA	APTR	0.415419	7.36207e-09	postive
VEGFA	AL359233.1	0.471863	2.59876e-11	postive
MT2A	AC007877.1	0.44993	2.63815e-10	postive
VEGFA	AC002480.1	0.546091	2.65218e-15	postive
MT2A	AL138724.1	0.523693	5.38891e-14	postive
VEGFA	AC015660.1	0.463585	6.35434e-11	postive
VEGFA	AC005281.1	0.415354	7.40554e-09	postive
VEGFA	AL109615.3	0.557949	4.90691e-16	postive
UBE2D3	PINK1-AS	0.464804	5.57902e-11	postive
VEGFA	C1QTNF1-AS1	0.456343	1.36262e-10	postive
VEGFA	AC007879.2	0.408867	1.32906e-08	postive
MT-CO2	AC005062.1	0.412116	9.93093e-09	postive
UBE2D2	AC005332.6	0.400515	2.77127e-08	postive
VEGFA	SMIM2-AS1	0.501351	8.78546e-13	postive
MT2A	C20orf197	0.58079	1.56402e-17	postive
VEGFA	AC099329.2	0.489701	3.48164e-12	postive
MT-CO2	AC006033.2	-0.405672	1.76471e-08	negative
VEGFA	MEG9	0.415429	7.35484e-09	postive
SOD1	LINC01133	0.410744	1.12354e-08	postive
MAP2K2	FAM27E3	0.454205	1.70086e-10	postive
VEGFA	AL355601.1	0.549218	1.71056e-15	postive
VEGFA	AC002480.2	0.543049	4.04516e-15	postive
MAP2K2	AC092171.5	0.5156	1.5165e-13	postive
MT-CO2	LINC01091	0.425111	3.00083e-09	postive
MAP2K2	LINC01978	0.467727	4.07434e-11	postive
VEGFA	DIRC3	0.410528	1.14554e-08	postive
MT2A	AC018450.1	0.498712	1.20569e-12	postive
VEGFA	AL162724.2	0.459733	9.55532e-11	postive
VEGFA	LINC02595	0.431708	1.60267e-09	postive
MAP2K2	AC007292.1	0.49588	1.68824e-12	postive
