# Supplementary material for: Development and validation of cuproptosis-related lncRNAs associated with pancreatic cancer immune microenvironment based on single-cell
Source: Front Immunol. 2023 Sep 25;14:1220760. doi: 10.3389/fimmu.2023.1220760 (PMC10563513; doi:10.3389/fimmu.2023.1220760)
Supplement: Supplementary file 1 [file DataSheet_1.zip › Supplementary materials/Table_S8_Classification of samples and risk division.xlsx]

## Sheet: Sheet1
Classification of samples and risk division
ID	CRI-Score	Risk	Cluster
TCGA-FB-AAPY	1.68331	high	test
TCGA-IB-A7LX	5.42499	high	test
TCGA-3A-A9IX	1.44291	high	test
TCGA-3A-A9IB	2.96224	high	test
TCGA-2J-AAB4	3.9565	high	test
TCGA-IB-7890	3.94048	high	test
TCGA-IB-AAUO	0.284561	low	test
TCGA-HZ-A77O	6.09789	high	test
TCGA-HZ-8638	1.47579	high	test
TCGA-IB-8126	2.12865	high	test
TCGA-IB-AAUS	0.467872	low	test
TCGA-3E-AAAZ	2.24627	high	test
TCGA-HZ-8001	0.263193	low	test
TCGA-FB-AAPP	0.81383	low	test
TCGA-2L-AAQE	1.75406	high	test
TCGA-FB-AAPU	5.10084	high	test
TCGA-IB-7886	3.02826	high	test
TCGA-2J-AAB8	0.886664	low	test
TCGA-IB-AAUV	0.361685	low	test
TCGA-S4-A8RP	0.257412	low	test
TCGA-HV-AA8X	1.25519	high	test
TCGA-2J-AABV	4.96015	high	test
TCGA-US-A77E	1.08206	low	test
TCGA-LB-A9Q5	3.01107	high	test
TCGA-IB-A5SQ	0.324806	low	test
TCGA-F2-A44G	1.35201	high	test
TCGA-IB-AAUT	0.618459	low	test
TCGA-F2-6880	3.31349	high	test
TCGA-H6-A45N	0.377632	low	test
TCGA-2L-AAQA	1.62796	high	test
TCGA-Z5-AAPL	1.72313	high	test
TCGA-HZ-7918	4.16555	high	test
TCGA-XD-AAUH	0.233612	low	test
TCGA-HZ-A4BK	0.978267	low	test
TCGA-IB-AAUR	0.229732	low	test
TCGA-HZ-A9TJ	0.196179	low	test
TCGA-3A-A9IC	1.71269	high	test
TCGA-FB-A545	0.691928	low	test
TCGA-2J-AAB6	5.1091	high	test
TCGA-HZ-A77Q	1.26104	high	test
TCGA-IB-7891	2.57234	high	test
TCGA-2L-AAQI	2.24022	high	test
TCGA-3A-A9J0	1.00123	low	test
TCGA-IB-7645	0.987778	low	test
TCGA-IB-AAUN	2.16391	high	test
TCGA-3A-A9IS	0.0166403	low	test
TCGA-IB-AAUM	1.64272	high	test
TCGA-IB-7885	1.22041	low	test
TCGA-2L-AAQM	0.00361704	low	test
TCGA-IB-7647	2.4452	high	test
TCGA-RB-AA9M	1.9594	high	test
TCGA-3A-A9IO	0.0716546	low	test
TCGA-FB-A7DR	1.22129	low	test
TCGA-F2-6879	2.81707	high	test
TCGA-XD-AAUG	0.359178	low	test
TCGA-IB-7887	0.719345	low	test
TCGA-S4-A8RM	0.74808	low	test
TCGA-IB-A5SP	2.58886	high	test
TCGA-IB-7888	1.08533	low	test
TCGA-IB-7644	11.0311	high	test
TCGA-Q3-AA2A	0.672307	low	test
TCGA-2J-AAB1	1.86635	high	test
TCGA-HZ-7922	2.89925	high	test
TCGA-IB-7654	6.98502	high	test
TCGA-HZ-8003	1.22804	low	test
TCGA-IB-7649	1.88476	high	test
TCGA-IB-7652	3.00548	high	test
TCGA-3E-AAAY	0.610118	low	test
TCGA-2J-AABH	1.80052	high	test
TCGA-IB-7897	0.318796	low	test
TCGA-F2-A44H	0.619861	low	test
TCGA-2J-AABP	0.488005	low	test
TCGA-IB-A6UG	1.54396	high	test
TCGA-FB-AAQ0	1.82004	high	test
TCGA-YB-A89D	0.583971	low	test
TCGA-HZ-8637	0.288438	low	test
TCGA-M8-A5N4	0.909988	low	test
TCGA-US-A776	1.23339	high	test
TCGA-PZ-A5RE	1.6082	high	test
TCGA-F2-7276	0.926772	low	test
TCGA-FB-AAQ3	1.57937	high	test
TCGA-HZ-8317	0.5465	low	test
TCGA-HZ-A8P1	0.261631	low	test
TCGA-FB-A78T	0.668301	low	test
TCGA-IB-AAUP	1.70682	high	test
TCGA-3A-A9I9	1.59298	high	test
TCGA-2J-AABI	0.127355	low	test
TCGA-3A-A9IV	0.0117115	low	test
TCGA-YY-A8LH	0.442363	low	test
TCGA-HZ-8002	0.416481	low	train
TCGA-3A-A9IN	0.0356385	low	train
TCGA-HZ-8519	0.361496	low	train
TCGA-XN-A8T5	0.219279	low	train
TCGA-IB-7646	1.59129	high	train
TCGA-3A-A9IH	1.7731	high	train
TCGA-FB-AAPQ	1.84617	high	train
TCGA-3A-A9IL	0.104001	low	train
TCGA-FB-AAPS	0.284251	low	train
TCGA-IB-A7M4	1.10188	low	train
TCGA-HZ-8636	1.26217	high	train
TCGA-US-A77J	0.725072	low	train
TCGA-HZ-A8P0	2.86772	high	train
TCGA-S4-A8RO	0.615539	low	train
TCGA-IB-7889	1.67205	high	train
TCGA-FB-A4P6	0.48085	low	train
TCGA-IB-A5SO	0.678969	low	train
TCGA-2J-AABR	0.725164	low	train
TCGA-XD-AAUL	1.2557	high	train
TCGA-F2-A8YN	3.29709	high	train
TCGA-HZ-A49I	0.801415	low	train
TCGA-2J-AABE	1.95544	high	train
TCGA-US-A774	1.30727	high	train
TCGA-2J-AABK	0.708871	low	train
TCGA-FB-A5VM	0.663314	low	train
TCGA-3A-A9I7	0.287705	low	train
TCGA-IB-8127	0.929128	low	train
TCGA-IB-AAUU	0.584332	low	train
TCGA-IB-7651	2.63653	high	train
TCGA-HZ-A4BH	0.787184	low	train
TCGA-2J-AABO	0.856224	low	train
TCGA-2J-AAB9	1.812	high	train
TCGA-FB-AAQ1	1.96192	high	train
TCGA-2J-AABA	1.95271	high	train
TCGA-LB-A7SX	2.7036	high	train
TCGA-HZ-7920	0.293934	low	train
TCGA-US-A779	3.00612	high	train
TCGA-2J-AABT	2.37065	high	train
TCGA-HZ-7924	0.968249	low	train
TCGA-F2-A7TX	4.32753	high	train
TCGA-HZ-7925	0.695506	low	train
TCGA-XD-AAUI	1.8672	high	train
TCGA-IB-AAUQ	1.13078	low	train
TCGA-3A-A9IU	2.88541	high	train
TCGA-HV-A5A3	0.75525	low	train
TCGA-H8-A6C1	0.667674	low	train
TCGA-HZ-7926	1.40175	high	train
TCGA-HZ-A49G	0.894858	low	train
TCGA-XN-A8T3	1.51433	high	train
TCGA-FB-AAQ6	3.47575	high	train
TCGA-FB-A4P5	0.805808	low	train
TCGA-HZ-8005	4.80236	high	train
TCGA-HZ-8315	1.54189	high	train
TCGA-HV-A5A5	0.475522	low	train
TCGA-3A-A9IR	0.00924077	low	train
TCGA-IB-A6UF	2.94873	high	train
TCGA-HZ-7923	0.209544	low	train
TCGA-HZ-A49H	0.252505	low	train
TCGA-HV-AA8V	0.747951	low	train
TCGA-HZ-7289	2.08561	high	train
TCGA-OE-A75W	0.822294	low	train
TCGA-LB-A8F3	1.82749	high	train
TCGA-3A-A9IJ	0.0760042	low	train
TCGA-IB-AAUW	0.439454	low	train
TCGA-2J-AABU	3.11909	high	train
TCGA-IB-A5ST	1.59774	high	train
TCGA-Q3-A5QY	1.68968	high	train
TCGA-HV-A5A6	0.252545	low	train
TCGA-HV-A7OL	1.23776	high	train
TCGA-US-A77G	2.54156	high	train
TCGA-3A-A9IZ	3.92913	high	train
TCGA-YH-A8SY	1.18017	low	train
TCGA-F2-7273	1.05231	low	train
TCGA-IB-A5SS	2.95764	high	train
TCGA-FB-AAPZ	0.322942	low	train
TCGA-L1-A7W4	3.29174	high	train
TCGA-HV-A7OP	1.2319	low	train
TCGA-IB-7893	3.47992	high	train
TCGA-HZ-A77P	1.30466	high	train
TCGA-2L-AAQL	3.40566	high	train
TCGA-2L-AAQJ	2.01517	high	train
TCGA-HV-A5A4	2.13673	high	train
TCGA-FB-AAQ2	3.76449	high	train
TCGA-H6-8124	0.742759	low	train
TCGA-2J-AABF	0.402769	low	train
TCGA-3A-A9I5	0.324772	low	train
TCGA-RB-A7B8	0.78641	low	train
TCGA-HZ-7919	1.93664	high	train
TCGA-RL-AAAS	2.02748	high	train
