# Supplementary material for: Development and validation of cuproptosis-related lncRNAs associated with pancreatic cancer immune microenvironment based on single-cell
Source: Front Immunol. 2023 Sep 25;14:1220760. doi: 10.3389/fimmu.2023.1220760 (PMC10563513; doi:10.3389/fimmu.2023.1220760)
Supplement: Supplementary file 1 [file DataSheet_1.zip › Supplementary materials/Table_S9_Preparation_Reliability verification of the treat and train groups.xlsx]

## Sheet: Sheet1
Reliability verification of the treat and train groups
Covariates	Type	Total	Test	Train	Pvalue
Age	<=65	94(52.81%)	42(47.19%)	52(58.43%)	0.1766
Age	>65	84(47.19%)	47(52.81%)	37(41.57%)
Gender	FEMALE	80(44.94%)	42(47.19%)	38(42.7%)	0.6512
Gender	MALE	98(55.06%)	47(52.81%)	51(57.3%)
Grade	G1	31(17.42%)	16(17.98%)	15(16.85%)	0.4976
Grade	G2	95(53.37%)	45(50.56%)	50(56.18%)
Grade	G3	48(26.97%)	25(28.09%)	23(25.84%)
Grade	G4	2(1.12%)	2(2.25%)	0(0%)
Grade	unknow	2(1.12%)	1(1.12%)	1(1.12%)
Stage	Stage I	21(11.8%)	9(10.11%)	12(13.48%)	0.623
Stage	Stage II	147(82.58%)	74(83.15%)	73(82.02%)
Stage	Stage III	3(1.69%)	2(2.25%)	1(1.12%)
Stage	Stage IV	4(2.25%)	3(3.37%)	1(1.12%)
Stage	unknow	3(1.69%)	1(1.12%)	2(2.25%)
T	T1	7(3.93%)	3(3.37%)	4(4.49%)	0.88
T	T2	24(13.48%)	13(14.61%)	11(12.36%)
T	T3	142(79.78%)	70(78.65%)	72(80.9%)
T	T4	3(1.69%)	2(2.25%)	1(1.12%)
T	unknow	2(1.12%)	1(1.12%)	1(1.12%)
M	M0	80(44.94%)	45(50.56%)	35(39.33%)	0.8244
M	M1	4(2.25%)	3(3.37%)	1(1.12%)
M	unknow	94(52.81%)	41(46.07%)	53(59.55%)
N	N0	49(27.53%)	23(25.84%)	26(29.21%)	0.7
N	N1	124(69.66%)	64(71.91%)	60(67.42%)
N	unknow	5(2.81%)	2(2.25%)	3(3.37%)
